# Supplementary material for: (3,5-Dimethyl-1H-pyrazol-1-yl)tri­methyl­silane
Source: IUCrdata. 2020 Nov 6;5(Pt 11):x201444. doi: 10.1107/S2414314620014443 (PMC9462153; doi:10.1107/S2414314620014443)
Supplement: Supplementary file 1 [file x-05-x201444-sup1.cif]

##############################################################################
#                                                                            #
# This CIF contains the data for a data article accepted for                 #
# publication in IUCrData. It conforms to the requirements of                #
# Notes for Authors for IUCrData, and has been                               #
# peer reviewed under the auspices of IUCrData.                              #
#                                                                            #
# Full details of the Crystallographic Information File format               #
# are given in the paper "The Crystallographic Information File (CIF):       #
# a New Standard Archive File for Crystallography" by S. R. Hall, F. H.      #
# Allen and I. D. Brown [Acta Cryst. (1991), A47, 655-685].                  #
#                                                                            #
# The current version of the core CIF dictionary is obtainable from          #
# ftp://ftp.iucr.org/pub/cif_core.dic.                                       #
#                                                                            #
# Software is freely available for graphical display of the structure(s)     #
# in this CIF. For information consult the CIF software page                 #
# http://www.iucr.org/resources/cif/software.                                #
#                                                                            #
# This file may be used for bona fide research purposes within the           #
# scientific community so long as proper attribution is given to the data    # 
# article from which it was obtained.                                        #
#                                                                            #
##############################################################################
data_I
_database_code_depnum_ccdc_archive 'CCDC 2041610'
_audit_creation_method     'SHELXL-2014/7'
_journal_date_recd_electronic     2020-10-23
_journal_date_accepted     2020-10-30
_journal_name_full     'IUCrData'
_journal_year     2020
_journal_volume     5
_journal_issue     11
_journal_page_first     0
_journal_page_last     0
_journal_paper_category     HO
_journal_paper_doi     10.1107/S2414314620014443
_journal_coeditor_code     SJ4215
_publ_contact_author
;Uwe B\"ohme
 Institut f\"ur Anorganische Chemie
 Technische Universit\"at Bergakademie Freiberg
 Leipziger Str. 29
 09599 Freiberg
 Germany
;
_publ_contact_author_email     'uwe.boehme@chemie.tu-freiberg.de'
_publ_contact_author_fax     '03731 39-4058 '
_publ_contact_author_phone     '03731 39-2050 '
_publ_section_title
;
(3,5-Dimethyl-1<i>H</i>-pyrazol-1-yl)trimethylsilane
;
loop_
    _publ_author_name
    _publ_author_address
    'B\"ohme, Uwe '
;              Institut f\"ur Anorganische Chemie
               Technische Universit\"at Bergakademie Freiberg
               Leipziger Str. 29
               09599 Freiberg
               Germany
;
    'Bitto, Florian '
;              Institut f\"ur Anorganische Chemie
               Technische Universit\"at Bergakademie Freiberg
               Leipziger Str. 29
               09599 Freiberg
               Germany
;
_publ_section_synopsis
;
At 1.782 (2) \%A, the Si---N bond is substantially longer than is found in
comparable (3,5-dimethylpyrazolyl)silanes. The trimethylsilyl group adopts a
staggered conformation with respect to the planar 3,5-dimethylpyraolyl unit.
C---H...N hydrogen bonds between neighboring molecules form a strand of
molecules along the <i>b-</i>axis direction.
;
_chemical_name_systematic
;
(3,5-Dimethyl-1<i>H</i>-pyrazol-1-yl)trimethylsilane
;
_chemical_name_common     ?
_chemical_formula_moiety     'C8 H16 N2 Si'
_chemical_formula_sum     'C8 H16 N2 Si'
_chemical_formula_iupac     'C8 H16 N2 Si'
_chemical_formula_weight     168.32
_chemical_melting_point     260
_chemical_absolute_configuration     ?
_space_group_crystal_system     orthorhombic
_space_group_name_H-M_alt     'P 21 21 21'
_space_group_name_Hall     'P 2ac 2ab'
loop_
    _space_group_symop_operation_xyz
    'x, y, z'
    '-x+1/2, -y, z+1/2'
    'x+1/2, -y+1/2, -z'
    '-x, y+1/2, -z+1/2'
_cell_length_a     6.1056(3)
_cell_length_b     10.8114(7)
_cell_length_c     15.5867(9)
_cell_angle_alpha     90
_cell_angle_beta     90
_cell_angle_gamma     90
_cell_volume     1028.88(10)
_cell_formula_units_Z     4
_cell_measurement_reflns_used     32385
_cell_measurement_theta_min     2.29
_cell_measurement_theta_max     29.68
_cell_measurement_temperature     250(2)
_exptl_crystal_description     Capillary
_exptl_crystal_colour     Colourless
_exptl_crystal_size_max     0.500
_exptl_crystal_size_mid     0.400
_exptl_crystal_size_min     0.400
_exptl_crystal_density_diffrn     1.087
_exptl_crystal_density_meas     ?
_exptl_crystal_density_method     ?
_exptl_crystal_F_000     368
loop_
    _exptl_crystal_face_index_h
    _exptl_crystal_face_index_k
    _exptl_crystal_face_index_l
    _exptl_crystal_face_perp_dist
    30 -12 21 0.5301
    10 -30 -9 0.0879
    -2 30 -5 0.2197
    -2 1 30 0.3957
    -18 9 -30 0.4598
    -9 30 6 0.1236
_exptl_absorpt_coefficient_mu     0.175
_exptl_absorpt_correction_type     integration
_exptl_absorpt_process_details
;
(X-RED; Stoe, 2009)
;
_exptl_absorpt_correction_T_min     0.7080
_exptl_absorpt_correction_T_max     0.9320
_diffrn_ambient_temperature     250(2)
_diffrn_source     'sealed X-ray tube, 12 x 0.4 mm long-fine focus'
_diffrn_source_power     2.00
_diffrn_source_voltage     50
_diffrn_source_current     40
_diffrn_radiation_type     'Mo K\a'
_diffrn_radiation_wavelength     0.71073
_diffrn_radiation_monochromator     'plane graphite'
_diffrn_measurement_device_type     'STOE IPDS 2'
_diffrn_measurement_device     '2-circle goniometer'
_diffrn_measurement_method     'rotation method'
_diffrn_detector     'image plate (34 cm diameter)'
_diffrn_detector_area_resol_mean     6.67
_diffrn_reflns_number     8249
_diffrn_reflns_av_R_equivalents     0.0483
_diffrn_reflns_av_unetI/netI     0.0292
_diffrn_reflns_theta_min     2.293
_diffrn_reflns_theta_max     27.499
_diffrn_reflns_theta_full     25.242
_diffrn_measured_fraction_theta_max     0.995
_diffrn_measured_fraction_theta_full     0.994
_diffrn_reflns_limit_h_min     -7
_diffrn_reflns_limit_h_max     6
_diffrn_reflns_limit_k_min     -14
_diffrn_reflns_limit_k_max     14
_diffrn_reflns_limit_l_min     -19
_diffrn_reflns_limit_l_max     20
_refine_special_details     ?
_reflns_number_total     2346
_reflns_number_gt     2258
_reflns_threshold_expression     'I > 2\s(I)'
_refine_ls_structure_factor_coef     Fsqd
_refine_ls_matrix_type     full
_refine_ls_R_factor_all     0.0313
_refine_ls_R_factor_gt     0.0296
_refine_ls_wR_factor_gt     0.0786
_refine_ls_wR_factor_ref     0.0802
_refine_ls_goodness_of_fit_ref     1.091
_refine_ls_restrained_S_all     1.091
_refine_ls_number_reflns     2346
_refine_ls_number_parameters     106
_refine_ls_number_restraints     0
_refine_ls_hydrogen_treatment     constr
_refine_ls_weighting_scheme     calc
_refine_ls_weighting_details
              'w=1/[\s^2^(Fo^2^)+(0.0384P)^2^+0.1226P] where P=(Fo^2^+2Fc^2^)/3'
_atom_sites_solution_hydrogens     geom
_atom_sites_solution_primary     direct
_atom_sites_solution_secondary     ?
_refine_ls_shift/su_max     0.000
_refine_ls_shift/su_mean     0.000
_refine_diff_density_max     0.124
_refine_diff_density_min     -0.154
_refine_ls_extinction_method
;
SHELXL-2014/7 (Sheldrick 2015
;
_refine_ls_extinction_coef     0.038(8)
_refine_ls_extinction_expression
                                  'Fc^*^=kFc[1+0.001xFc^2^\l^3^/sin(2\q)]^-1/4^'
_refine_ls_abs_structure_details
;
Flack <i>x</i> determined using 896 quotients
[(<i>I</i>^+^)-(<i>I</i>^-^)]/[(<i>I</i>^+^)+(<i>I</i>^-^)]
(Parsons <i>et al.</i>,  2013)
;
_refine_ls_abs_structure_Flack     0.07(9)
loop_
    _atom_type_symbol
    _atom_type_description
    _atom_type_scat_dispersion_real
    _atom_type_scat_dispersion_imag
    _atom_type_scat_source
    'C' 'C' 0.0033 0.0016
                         'International Tables Vol C Tables 4.2.6.8 and 6.1.1.4'
    'H' 'H' 0.0000 0.0000
                         'International Tables Vol C Tables 4.2.6.8 and 6.1.1.4'
    'N' 'N' 0.0061 0.0033
                         'International Tables Vol C Tables 4.2.6.8 and 6.1.1.4'
    'Si' 'Si' 0.0817 0.0704
                         'International Tables Vol C Tables 4.2.6.8 and 6.1.1.4'
_computing_data_collection
;
X-AREA (Stoe, 2009)
;
_computing_cell_refinement
;
X-AREA (Stoe, 2009)
;
_computing_data_reduction
;
X-RED (Stoe, 2009)
;
_computing_structure_solution
;
SHELXS97 (Sheldrick, 2008)
;
_computing_structure_refinement
;
<i>SHELXL2014/7</i> (Sheldrick 2015)
;
_computing_molecular_graphics
;
ORTEP-3 for Windows (Farrugia, 2012)
;
_computing_publication_material
;
<i>SHELXL2014/7</i> (Sheldrick 2015)
;
loop_
    _atom_site_type_symbol
    _atom_site_label
    _atom_site_fract_x
    _atom_site_fract_y
    _atom_site_fract_z
    _atom_site_U_iso_or_equiv
    _atom_site_adp_type
    _atom_site_calc_flag
    _atom_site_occupancy
    _atom_site_disorder_assembly
    _atom_site_disorder_group
    Si Si1 1.09038(8) 0.83129(5) 0.28856(3) 0.03560(16) Uani d 1 . .
    N N1 0.9829(3) 0.91025(15) 0.37963(9) 0.0371(3) Uani d 1 . .
    N N2 0.8044(3) 0.98582(17) 0.36345(11) 0.0449(4) Uani d 1 . .
    C C1 1.2467(4) 0.8620(3) 0.49915(16) 0.0604(6) Uani d 1 . .
    H H1A 1.2704 0.8905 0.5574 0.091 Uiso calc 1 . .
    H H1B 1.3765 0.8782 0.4651 0.091 Uiso calc 1 . .
    H H1C 1.2171 0.7738 0.4996 0.091 Uiso calc 1 . .
    C C2 1.0558(3) 0.92883(18) 0.46120(11) 0.0390(4) Uani d 1 . .
    C C3 0.9227(4) 1.01575(19) 0.49782(12) 0.0443(4) Uani d 1 . .
    H H3 0.9317 1.0469 0.5540 0.053 Uiso calc 1 . .
    C C4 0.7709(4) 1.04880(18) 0.43507(13) 0.0422(4) Uani d 1 . .
    C C5 0.5894(5) 1.1411(2) 0.44085(18) 0.0670(7) Uani d 1 . .
    H H5A 0.6504 1.2230 0.4493 0.100 Uiso calc 1 . .
    H H5B 0.4951 1.1204 0.4888 0.100 Uiso calc 1 . .
    H H5C 0.5049 1.1397 0.3882 0.100 Uiso calc 1 . .
    C C6 1.2361(4) 0.6905(2) 0.32373(15) 0.0544(6) Uani d 1 . .
    H H6A 1.3721 0.7136 0.3516 0.082 Uiso calc 1 . .
    H H6B 1.2677 0.6390 0.2743 0.082 Uiso calc 1 . .
    H H6C 1.1450 0.6449 0.3637 0.082 Uiso calc 1 . .
    C C7 1.2781(5) 0.9387(2) 0.23290(16) 0.0593(6) Uani d 1 . .
    H H7A 1.1987 1.0127 0.2163 0.089 Uiso calc 1 . .
    H H7B 1.3368 0.8989 0.1821 0.089 Uiso calc 1 . .
    H H7C 1.3972 0.9610 0.2711 0.089 Uiso calc 1 . .
    C C8 0.8569(4) 0.7920(3) 0.21896(16) 0.0589(6) Uani d 1 . .
    H H8A 0.7518 0.7433 0.2511 0.088 Uiso calc 1 . .
    H H8B 0.9084 0.7447 0.1701 0.088 Uiso calc 1 . .
    H H8C 0.7875 0.8675 0.1990 0.088 Uiso calc 1 . .
loop_
    _atom_site_aniso_label
    _atom_site_aniso_U_11
    _atom_site_aniso_U_22
    _atom_site_aniso_U_33
    _atom_site_aniso_U_12
    _atom_site_aniso_U_13
    _atom_site_aniso_U_23
    Si1 0.0353(2) 0.0376(3) 0.0339(2) 0.0038(2) 0.0023(2) 0.00083(19)
    N1 0.0377(8) 0.0398(8) 0.0338(7) 0.0062(7) 0.0010(6) 0.0016(6)
    N2 0.0477(10) 0.0474(9) 0.0395(8) 0.0141(8) -0.0014(7) 0.0014(7)
    C1 0.0550(13) 0.0720(16) 0.0541(13) 0.0143(12) -0.0176(10) -0.0073(11)
    C2 0.0396(10) 0.0414(9) 0.0361(8) -0.0028(8) -0.0016(8) 0.0000(7)
    C3 0.0515(11) 0.0435(10) 0.0380(8) -0.0020(10) 0.0016(9) -0.0049(8)
    C4 0.0452(11) 0.0375(10) 0.0438(10) 0.0042(8) 0.0072(8) -0.0007(7)
    C5 0.0701(16) 0.0590(14) 0.0718(16) 0.0264(14) 0.0064(14) -0.0074(11)
    C6 0.0651(14) 0.0476(12) 0.0506(12) 0.0175(11) 0.0024(11) 0.0007(9)
    C7 0.0599(14) 0.0557(13) 0.0623(14) -0.0014(12) 0.0219(12) 0.0060(10)
    C8 0.0500(12) 0.0713(15) 0.0554(13) 0.0044(11) -0.0075(10) -0.0176(12)
_geom_special_details
;
 All esds (except the esd in the dihedral angle between two l.s. planes)
 are estimated using the full covariance matrix.  The cell esds are taken
 into account individually in the estimation of esds in distances, angles
 and torsion angles; correlations between esds in cell parameters are only
 used when they are defined by crystal symmetry.  An approximate (isotropic)
 treatment of cell esds is used for estimating esds involving l.s. planes.
;
loop_
    _geom_bond_atom_site_label_1
    _geom_bond_atom_site_label_2
    _geom_bond_site_symmetry_2
    _geom_bond_distance
    _geom_bond_publ_flag
    Si1 N1 . 1.7816(15) ?
    Si1 C8 . 1.841(2) ?
    Si1 C6 . 1.847(2) ?
    Si1 C7 . 1.848(2) ?
    N1 C2 . 1.362(2) ?
    N1 N2 . 1.385(2) ?
    N2 C4 . 1.324(3) ?
    C1 C2 . 1.494(3) ?
    C1 H1A . 0.9700 ?
    C1 H1B . 0.9700 ?
    C1 H1C . 0.9700 ?
    C2 C3 . 1.367(3) ?
    C3 C4 . 1.394(3) ?
    C3 H3 . 0.9400 ?
    C4 C5 . 1.494(3) ?
    C5 H5A . 0.9700 ?
    C5 H5B . 0.9700 ?
    C5 H5C . 0.9700 ?
    C6 H6A . 0.9700 ?
    C6 H6B . 0.9700 ?
    C6 H6C . 0.9700 ?
    C7 H7A . 0.9700 ?
    C7 H7B . 0.9700 ?
    C7 H7C . 0.9700 ?
    C8 H8A . 0.9700 ?
    C8 H8B . 0.9700 ?
    C8 H8C . 0.9700 ?
loop_
    _geom_angle_atom_site_label_1
    _geom_angle_atom_site_label_2
    _geom_angle_atom_site_label_3
    _geom_angle_site_symmetry_1
    _geom_angle_site_symmetry_3
    _geom_angle
    _geom_angle_publ_flag
    N1 Si1 C8 . . 107.15(10) ?
    N1 Si1 C6 . . 109.63(9) ?
    C8 Si1 C6 . . 110.98(13) ?
    N1 Si1 C7 . . 107.53(10) ?
    C8 Si1 C7 . . 110.39(13) ?
    C6 Si1 C7 . . 111.02(13) ?
    C2 N1 N2 . . 109.87(15) ?
    C2 N1 Si1 . . 133.98(14) ?
    N2 N1 Si1 . . 115.29(11) ?
    C4 N2 N1 . . 105.74(16) ?
    C2 C1 H1A . . 109.5 ?
    C2 C1 H1B . . 109.5 ?
    H1A C1 H1B . . 109.5 ?
    C2 C1 H1C . . 109.5 ?
    H1A C1 H1C . . 109.5 ?
    H1B C1 H1C . . 109.5 ?
    N1 C2 C3 . . 107.29(18) ?
    N1 C2 C1 . . 123.58(18) ?
    C3 C2 C1 . . 129.12(19) ?
    C2 C3 C4 . . 106.16(17) ?
    C2 C3 H3 . . 126.9 ?
    C4 C3 H3 . . 126.9 ?
    N2 C4 C3 . . 110.94(18) ?
    N2 C4 C5 . . 120.6(2) ?
    C3 C4 C5 . . 128.5(2) ?
    C4 C5 H5A . . 109.5 ?
    C4 C5 H5B . . 109.5 ?
    H5A C5 H5B . . 109.5 ?
    C4 C5 H5C . . 109.5 ?
    H5A C5 H5C . . 109.5 ?
    H5B C5 H5C . . 109.5 ?
    Si1 C6 H6A . . 109.5 ?
    Si1 C6 H6B . . 109.5 ?
    H6A C6 H6B . . 109.5 ?
    Si1 C6 H6C . . 109.5 ?
    H6A C6 H6C . . 109.5 ?
    H6B C6 H6C . . 109.5 ?
    Si1 C7 H7A . . 109.5 ?
    Si1 C7 H7B . . 109.5 ?
    H7A C7 H7B . . 109.5 ?
    Si1 C7 H7C . . 109.5 ?
    H7A C7 H7C . . 109.5 ?
    H7B C7 H7C . . 109.5 ?
    Si1 C8 H8A . . 109.5 ?
    Si1 C8 H8B . . 109.5 ?
    H8A C8 H8B . . 109.5 ?
    Si1 C8 H8C . . 109.5 ?
    H8A C8 H8C . . 109.5 ?
    H8B C8 H8C . . 109.5 ?
loop_
    _geom_torsion_atom_site_label_1
    _geom_torsion_atom_site_label_2
    _geom_torsion_atom_site_label_3
    _geom_torsion_atom_site_label_4
    _geom_torsion_site_symmetry_1
    _geom_torsion_site_symmetry_2
    _geom_torsion_site_symmetry_3
    _geom_torsion_site_symmetry_4
    _geom_torsion
    _geom_torsion_publ_flag
    C8 Si1 N1 C2 . . . . 156.8(2) ?
    C6 Si1 N1 C2 . . . . 36.3(2) ?
    C7 Si1 N1 C2 . . . . -84.5(2) ?
    C8 Si1 N1 N2 . . . . -35.13(18) ?
    C6 Si1 N1 N2 . . . . -155.65(15) ?
    C7 Si1 N1 N2 . . . . 83.55(17) ?
    C2 N1 N2 C4 . . . . -0.1(2) ?
    Si1 N1 N2 C4 . . . . -171.00(14) ?
    N2 N1 C2 C3 . . . . 0.5(2) ?
    Si1 N1 C2 C3 . . . . 169.00(16) ?
    N2 N1 C2 C1 . . . . -179.88(19) ?
    Si1 N1 C2 C1 . . . . -11.4(3) ?
    N1 C2 C3 C4 . . . . -0.7(2) ?
    C1 C2 C3 C4 . . . . 179.8(2) ?
    N1 N2 C4 C3 . . . . -0.3(2) ?
    N1 N2 C4 C5 . . . . 179.69(19) ?
    C2 C3 C4 N2 . . . . 0.6(3) ?
    C2 C3 C4 C5 . . . . -179.4(2) ?
loop_
    _geom_hbond_atom_site_label_D
    _geom_hbond_atom_site_label_H
    _geom_hbond_atom_site_label_A
    _geom_hbond_site_symmetry_A
    _geom_hbond_distance_DH
    _geom_hbond_distance_HA
    _geom_hbond_distance_DA
    _geom_hbond_angle_DHA
    C6 H6B N2 4_745 0.97 2.75 3.670(3) 159.2
_shelx_space_group_comment
;
The symmetry employed for this shelxl refinement is uniquely defined
by the following loop, which should always be used as a source of
symmetry information in preference to the above space-group names.
They are only intended as comments.
;
_shelx_estimated_absorpt_T_min     0.917
_shelx_estimated_absorpt_T_max     0.933
_shelx_hkl_file
;
  -2   0   0 1332.96    6.57   0
  -4   0   0   83.82    3.60   0
  -6   0   0 1273.64    5.46   0
  -6   0   0 1281.28    6.15   0
  -8   0   0    1.09    3.59   0
  -8   0   0    4.47    3.10   0
  -8   0   0    1.24    3.90   0
  -1  -1   0  843.55    6.09   0
  -1   1   0  953.13   13.43   0
  -2  -1   0   27.22    3.06   0
  -2   1   0   22.09    4.35   0
  -3  -1   0  197.73    3.49   0
  -3   1   0  200.94    4.19   0
  -4  -1   0  704.47    4.44   0
  -4   1   0  708.40    5.14   0
  -5   1   0   21.73    3.55   0
  -5  -1   0   12.06    3.02   0
  -5  -1   0   22.22    4.05   0
  -6  -1   0    3.73    2.93   0
  -6   1   0    6.29    3.18   0
  -6   1   0    1.75    3.42   0
  -6  -1   0   -2.64    4.20   0
  -7   1   0   62.89    3.44   0
  -7  -1   0   51.33    4.49   0
  -7  -1   0   42.47    3.09   0
  -7  -1   0   59.93    4.54   0
  -7   1   0   56.99    3.54   0
  -8   1   0  153.56    3.86   0
  -8  -1   0  124.68    3.26   0
  -8   1   0  131.60    3.92   0
   0  -2   0 2286.85    9.75   0
  -2  -2   0   21.74    2.88   0
  -2  -2   0   22.61    6.23   0
  -2   2   0   24.54    7.03   0
  -3   2   0  609.02    6.44   0
  -3  -2   0  578.64    3.83   0
  -3  -2   0  581.48    7.33   0
  -4   2   0 1192.00    6.82   0
  -4  -2   0 1100.58    7.94   0
  -4  -2   0 1156.10    4.79   0
  -5   2   0  822.74    5.88   0
  -5  -2   0  783.92    7.65   0
  -5  -2   0  761.48    7.25   0
  -5  -2   0  816.20    4.20   0
  -6   2   0   57.20    3.90   0
  -6  -2   0   57.49    6.19   0
  -6  -2   0   50.48    5.93   0
  -6  -2   0   58.44    2.84   0
  -6   2   0   56.75    3.12   0
  -7   2   0   19.26    3.20   0
  -7  -2   0   23.81    2.78   0
  -7   2   0   22.00    3.75   0
  -8   2   0    8.12    3.21   0
  -8  -2   0   12.82    2.73   0
  -8   2   0   13.19    3.85   0
  -1  -3   0 1682.99    5.97   0
   1   3   0 1780.92    7.70   0
   1   3   0 1783.14    5.64   0
   1  -3   0 1778.51   11.17   0
   2   3   0  184.88    5.68   0
  -2  -3   0  199.80    3.29   0
  -3  -3   0  763.77    3.90   0
  -4  -3   0   34.21    2.92   0
  -4   3   0   37.03    5.68   0
  -5  -3   0  220.38    3.10   0
  -5   3   0  212.25    5.44   0
  -6   3   0   19.94    4.54   0
  -6  -3   0   17.51    2.86   0
  -6   3   0   29.44    2.71   0
  -7   3   0   99.58    5.18   0
  -7  -3   0  114.87    2.87   0
  -7   3   0  110.13    3.12   0
  -8   3   0    4.40    3.09   0
  -8  -3   0    4.93    2.78   0
   0  -4   0  690.97    4.60   0
   1   4   0 1609.75    6.25   0
   1  -4   0 1584.16    8.21   0
  -1  -4   0 1535.64    5.25   0
  -2  -4   0 1317.71    4.71   0
   2   4   0 1344.57    7.36   0
  -3  -4   0 1751.52    4.66   0
  -3  -4   0 1735.00    5.05   0
  -4  -4   0    1.41    2.78   0
  -5  -4   0  938.69    4.16   0
  -6  -4   0  110.73    2.89   0
  -6   4   0   -0.05    1.76   0
  -6   4   0   99.21    2.81   0
  -7  -4   0   85.89    2.85   0
  -7   4   0   88.47    2.83   0
  -8  -4   0   12.43    2.71   0
  -8   4   0    8.27    2.84   0
  -1  -5   0 2787.10    6.33   0
   1  -5   0 2967.42    9.15   0
   1   5   0 2994.39    7.32   0
  -2  -5   0  465.06    3.47   0
   2   5   0  500.80    4.67   0
   3   5   0  778.95    7.62   0
  -3  -5   0  837.67    3.98   0
  -4  -5   0    0.51    2.41   0
  -4  -5   0    2.06    2.66   0
  -5  -5   0    9.04    2.65   0
  -5   5   0   10.06    2.50   0
  -6   5   0   18.83    2.46   0
  -6  -5   0   13.80    2.78   0
  -7   5   0    2.82    2.51   0
  -7  -5   0   -1.63    2.76   0
   0   6   0 2452.63    5.67   0
   0  -6   0 2350.75    6.38   0
  -1  -6   0   43.39    2.60   0
   1   6   0   51.41    3.15   0
   1  -6   0   55.70    3.56   0
  -2  -6   0   70.36    2.77   0
   2  -6   0   71.54    5.57   0
   2   6   0   78.93    3.38   0
  -3  -6   0   36.15    2.74   0
   3   6   0   38.00    4.22   0
  -4  -6   0  926.09    4.01   0
  -5   6   0    1.84    2.32   0
  -5  -6   0   12.20    2.36   0
  -5  -6   0   -3.61    2.32   0
  -6  -6   0  487.28    2.99   0
  -6   6   0  441.19    3.11   0
  -6  -6   0  447.66    3.45   0
  -7  -6   0    5.38    2.39   0
  -7  -6   0   12.04    2.80   0
  -7   6   0   18.45    2.54   0
   1   7   0   14.01    3.02   0
  -1   7   0   17.82    2.56   0
   1  -7   0   10.97    3.39   0
  -1  -7   0    9.89    2.85   0
   2   7   0 1318.45    5.47   0
   2  -7   0 1265.97    7.88   0
  -2  -7   0 1254.19    4.27   0
  -2   7   0 1301.45    4.12   0
  -3   7   0   26.65    2.45   0
   3   7   0   28.78    3.74   0
  -3  -7   0   25.82    2.68   0
  -4  -7   0  672.16    3.58   0
  -4   7   0  704.87    3.54   0
  -5  -7   0    6.82    2.33   0
  -5   7   0    1.71    2.29   0
  -6  -7   0    1.76    2.63   0
  -6   7   0    5.28    2.21   0
  -7   7   0   44.12    2.45   0
  -7  -7   0   41.53    2.81   0
   0  -8   0  888.85    4.37   0
   0   8   0  924.37    3.92   0
  -1   8   0    6.41    2.46   0
  -1  -8   0    5.56    2.89   0
   1   8   0   11.39    2.91   0
   1  -8   0   18.97    3.26   0
   2   8   0    8.27    2.99   0
   2  -8   0    7.64    4.22   0
  -2   8   0    6.61    2.30   0
  -2  -8   0    0.03    2.43   0
   3   8   0  137.72    3.64   0
  -3  -8   0  150.27    2.84   0
  -3   8   0  150.57    2.56   0
  -4  -8   0   -0.99    2.52   0
  -4   8   0    0.42    2.28   0
  -5  -8   0  269.62    2.96   0
  -5   8   0  246.86    2.65   0
  -6  -8   0   72.59    2.78   0
  -6   8   0   84.13    2.42   0
  -7   8   0   32.00    2.25   0
  -7  -8   0   31.32    2.68   0
   1   9   0  540.23    3.81   0
  -1  -9   0  478.48    3.52   0
   1  -9   0  501.00    4.39   0
  -1   9   0  507.24    3.11   0
   2  -9   0   13.08    4.22   0
   2   9   0   19.48    3.16   0
  -2  -9   0   12.50    2.64   0
  -2   9   0   13.27    2.50   0
  -3  -9   0 1072.25    3.97   0
   3   9   0  954.49    5.27   0
  -3   9   0 1083.03    3.77   0
  -4   9   0    2.83    2.04   0
   4   9   0    4.45    4.54   0
  -4  -9   0   16.30    2.45   0
  -5   9   0   27.50    2.26   0
  -5  -9   0   38.39    2.56   0
  -6  -9   0    8.52    2.52   0
  -6   9   0   13.63    2.26   0
   0  10   0   56.95    2.74   0
   0 -10   0   46.38    2.94   0
   1  10   0  850.69    4.12   0
   1 -10   0  755.30    4.73   0
  -1  10   0  794.47    3.66   0
  -1 -10   0  736.38    3.88   0
  -2  10   0   38.00    2.27   0
  -2 -10   0   36.40    2.72   0
   2  10   0   46.79    3.12   0
   2 -10   0   31.17    4.24   0
  -3 -10   0   94.60    2.63   0
  -3  10   0   94.83    2.20   0
   3  10   0   84.69    3.09   0
  -4 -10   0    6.73    2.48   0
  -4  10   0    9.10    2.06   0
   4  10   0    9.84    3.82   0
  -5 -10   0  254.30    2.79   0
  -5  10   0  235.43    2.65   0
  -6  10   0   74.57    2.29   0
  -6 -10   0   67.65    2.65   0
   1  11   0    7.33    2.86   0
  -1 -11   0    1.91    2.65   0
  -1  11   0    6.49    2.57   0
   1 -11   0   13.82    3.33   0
   2 -11   0  260.45    4.45   0
  -2 -11   0  278.89    3.03   0
  -2  11   0  295.16    2.80   0
   2  11   0  314.08    3.57   0
   3  11   0  149.51    3.24   0
  -3  11   0  159.01    2.55   0
  -3 -11   0  161.66    2.73   0
   4  11   0   17.29    3.71   0
  -4 -11   0   21.46    2.38   0
  -4  11   0   25.09    2.26   0
  -5 -11   0   -1.87    2.40   0
  -5  11   0    2.59    2.21   0
   0  12   0  342.75    3.13   0
   0 -12   0  313.93    3.56   0
   1  12   0    2.93    2.79   0
   1 -12   0    1.72    3.27   0
  -1  12   0    0.32    2.54   0
  -1 -12   0    5.82    2.77   0
   2  12   0  261.27    3.26   0
  -2 -12   0  231.66    2.91   0
   2 -12   0  221.52    4.42   0
  -2  12   0  256.31    2.71   0
  -3 -12   0   -2.11    2.30   0
   3  12   0   -3.64    2.87   0
  -3  12   0    5.22    2.16   0
   4  12   0   54.49    3.86   0
  -4 -12   0   64.81    2.43   0
  -4  12   0   69.46    2.25   0
   1  13   0   57.77    2.69   0
   1 -13   0   64.28    3.20   0
   1  13   0   73.59    2.47   0
  -1 -13   0   50.50    2.78   0
  -1  13   0   55.21    2.53   0
  -2 -13   0  144.10    2.86   0
   2  13   0  157.08    3.01   0
   2 -13   0  123.79    4.06   0
  -2  13   0  137.48    2.55   0
  -3  13   0    2.03    2.17   0
   3  13   0   -7.31    2.82   0
  -3 -13   0    5.22    2.51   0
   0  14   0   10.52    2.45   0
   0 -14   0   13.08    2.81   0
   1  14   0   59.64    2.65   0
   1  14   0   81.51    2.46   0
  -1  14   0   58.64    2.53   0
   1 -14   0   56.28    3.30   0
  -1 -14   0   54.74    2.81   0
  -2 -14   0    1.38    2.44   0
   2  14   0    4.19    2.64   0
  -2  14   0   -6.70    2.16   0
   2   0   1  162.96    4.08   0
  -2   0  -1  177.49    4.07   0
  -2   0  -1  182.51    4.26   0
  -3   0   1  302.39    3.72   0
  -3   0  -1  313.50    3.93   0
  -4   0  -1  394.48    4.44   0
  -4   0   1  383.98    4.04   0
  -4   0  -1  398.43    4.20   0
  -5   0   1  276.57    3.67   0
  -5   0  -1  295.82    3.61   0
  -5   0  -1  290.24    4.26   0
  -6   0   1   57.34    3.41   0
  -6   0  -1   61.05    3.41   0
  -6   0  -1   61.11    3.98   0
  -7   0   1   53.20    3.60   0
  -7   0   1   59.51    3.34   0
  -7   0  -1   57.57    3.73   0
  -7   0  -1   56.31    3.29   0
  -8   0   1   -0.36    3.01   0
  -8   0   1    3.86    3.72   0
  -8   0  -1    3.97    2.96   0
  -8   0  -1    5.25    4.00   0
  -8   0   1    4.59    3.48   0
   0   1   1 2866.28   13.12   0
   0   1  -1 2982.85   11.17   0
   0  -1   1 2623.24   10.52   0
   0  -1  -1 2809.03   12.89   0
   1   1   1 9647.65   16.16   0
  -1  -1  -1 9999.99   16.55   0
   2   1   1  201.90    3.44   0
  -2   1  -1  227.91    4.98   0
  -2  -1  -1  219.64    3.83   0
   2  -1   1  194.24    4.79   0
  -2  -1  -1  208.34    6.38   0
  -3   1  -1  721.79    5.41   0
  -3  -1   1  655.96    4.26   0
  -3  -1  -1  652.61    6.21   0
  -3  -1  -1  671.47    4.32   0
  -3   1   1  645.11    5.14   0
  -4  -1   1 1548.24    5.37   0
  -4   1  -1 1595.63    6.51   0
  -4   1  -1 1578.70    5.85   0
  -4  -1  -1 1565.44    7.66   0
  -4   1   1 1520.82    6.18   0
  -4  -1  -1 1621.30    5.46   0
  -5  -1   1  436.30    3.87   0
  -5   1  -1  449.43    4.09   0
  -5   1  -1  454.13    4.44   0
  -5  -1  -1  442.68    3.78   0
  -5   1   1  415.88    4.31   0
  -5  -1  -1  451.29    5.40   0
  -6  -1   1  201.58    3.33   0
  -6   1  -1  214.12    3.76   0
  -6   1  -1  180.10    3.82   0
  -6   1   1  186.37    3.72   0
  -6  -1  -1  191.99    3.51   0
  -6  -1  -1  200.33    4.74   0
  -7  -1   1  249.76    5.00   0
  -7  -1   1  231.63    3.39   0
  -7   1  -1  239.83    3.85   0
  -7   1  -1  248.29    3.93   0
  -7  -1   1  222.10    4.76   0
  -7  -1  -1  249.79    5.90   0
  -7  -1  -1  225.70    5.66   0
  -7   1   1  232.38    3.94   0
  -7  -1  -1  245.48    3.44   0
  -7   1   1  239.89    3.89   0
  -8  -1   1   10.73    4.95   0
  -8   1  -1   12.88    3.69   0
  -8  -1   1   10.31    5.16   0
  -8   1  -1   11.56    3.52   0
  -8  -1   1   10.97    2.94   0
  -8  -1  -1   17.58    3.05   0
  -8   1   1   15.88    3.46   0
  -8  -1  -1    0.05    0.73   0
  -8   1   1   11.97    3.45   0
  -1   2  -1 5464.80   10.47   0
   1   2   1 5288.57   10.56   0
  -1  -2  -1 5509.88    9.93   0
  -1  -2  -1 5354.23   10.57   0
  -2  -2   1 4171.16   12.26   0
  -2   2  -1 3832.07   15.52   0
   2   2   1 3585.01    7.53   0
  -2  -2  -1 4036.40    8.06   0
  -3  -2   1  454.90    5.30   0
  -3   2  -1  463.74    5.87   0
  -3  -2   1  437.28    3.71   0
  -3   2   1  450.95    5.63   0
  -3  -2  -1  494.80    3.72   0
  -4   2  -1  341.97    5.08   0
  -4  -2   1  323.42    3.46   0
  -4  -2   1  330.60    4.87   0
  -4   2  -1  346.45    3.78   0
  -4  -2  -1  340.91    3.49   0
  -4   2   1  329.92    4.83   0
  -5  -2   1  610.65    4.01   0
  -5   2  -1  644.46    5.44   0
  -5   2  -1  653.44    4.13   0
  -5  -2   1  618.43    5.84   0
  -5  -2  -1  636.35    4.05   0
  -5   2   1  621.26    5.43   0
  -6  -2   1  145.21    4.79   0
  -6   2  -1  141.86    4.17   0
  -6  -2   1  147.67    5.14   0
  -6  -2   1  146.06    3.02   0
  -6   2  -1  165.36    3.48   0
  -6  -2  -1  165.40    3.19   0
  -6   2   1  158.71    4.26   0
  -7  -2   1   65.72    2.86   0
  -7   2  -1   58.37    3.83   0
  -7   2  -1   64.49    3.39   0
  -7   2   1   61.34    3.08   0
  -7  -2  -1   58.28    2.96   0
  -7   2   1   57.06    3.99   0
  -8  -2   1   25.62    2.85   0
  -8   2  -1   24.64    4.05   0
  -8   2  -1   18.88    3.13   0
  -8  -2  -1   19.29    2.87   0
  -8   2   1   17.91    3.99   0
  -8   2   1   21.83    3.29   0
   0   3   1  566.79    5.02   0
   0  -3  -1  581.67    5.12   0
   0   3  -1  597.71    4.35   0
  -1  -3   1 3902.41    9.80   0
  -1   3  -1 3827.61    7.89   0
   1   3   1 3631.89    8.13   0
  -1  -3  -1 3839.99    8.36   0
   1   3  -1 3973.72    8.15   0
  -1   3   1 3754.94   13.47   0
   1   3  -1 3843.10    9.67   0
  -2  -3   1 3857.27   11.26   0
  -2  -3   1 3572.68    7.06   0
  -2  -3   1 3696.56    7.21   0
   2   3   1 3238.39    6.72   0
   2   3  -1 3404.56   10.49   0
  -2  -3  -1 3495.99    7.09   0
  -3  -3   1  197.16    5.40   0
  -3  -3   1  182.12    3.07   0
  -3  -3  -1  176.94    3.33   0
  -3   3   1  187.94    7.98   0
  -4  -3   1  657.33    7.40   0
  -4  -3   1  619.75    3.76   0
  -4   3  -1  649.82    4.10   0
  -4   3  -1  584.62    7.03   0
  -4  -3  -1  626.89    3.81   0
  -4   3   1  627.80    7.27   0
  -5  -3   1   42.01    2.98   0
  -5   3  -1   34.84    4.82   0
  -5   3  -1   55.98    3.00   0
  -5  -3  -1   39.41    2.95   0
  -5   3   1   37.33    4.69   0
  -6   3  -1   32.54    4.64   0
  -6  -3   1   26.82    2.78   0
  -6   3  -1   32.59    2.87   0
  -6  -3  -1   26.05    3.01   0
  -6   3   1   32.86    4.58   0
  -7  -3   1   15.56    2.84   0
  -7   3  -1   25.49    3.04   0
  -7   3  -1   19.76    4.61   0
  -7   3   1   24.11    4.63   0
  -7   3   1   19.30    2.73   0
  -7  -3  -1   35.76    2.74   0
  -8  -3   1  117.45    2.95   0
  -8   3  -1  128.47    3.42   0
  -8  -3  -1  126.32    2.94   0
  -8   3   1  106.87    6.36   0
  -8   3   1  132.46    3.25   0
   0   4  -1   23.70    2.70   0
   0   4   1   22.60    3.03   0
   0  -4  -1   29.75    3.12   0
   1  -4  -1  339.31    5.20   0
   1   4   1  303.57    3.34   0
   1   4   1  344.67    2.94   0
  -1  -4   1  286.07    3.21   0
  -1   4  -1  307.74    3.29   0
   1  -4   1  302.64    4.66   0
  -1   4   1  300.65    4.82   0
  -1  -4  -1  321.89    3.45   0
   1   4  -1  336.48    3.68   0
   2   4   1 2335.53    9.90   0
  -2   4  -1 2267.46    5.49   0
  -2  -4   1 2246.99    8.15   0
  -2  -4   1 2135.07    5.37   0
  -2  -4  -1 2289.25    5.75   0
   2   4  -1 2268.46    7.90   0
  -3  -4   1  405.81    3.34   0
  -3  -4   1  386.92    3.35   0
  -3   4  -1  378.02    3.30   0
  -3  -4   1  378.33    6.13   0
  -3  -4  -1  390.76    3.44   0
  -4  -4   1 1683.23    4.89   0
  -4   4  -1 1786.23    5.08   0
  -4  -4  -1 1645.64    4.96   0
  -5  -4   1  225.22    3.15   0
  -5   4  -1  236.44    3.13   0
  -5  -4  -1  236.00    3.33   0
  -6  -4   1  206.51    3.05   0
  -6   4  -1  211.96    3.22   0
  -6  -4  -1  213.13    3.02   0
  -7  -4   1    9.12    2.69   0
  -7   4  -1    6.74    2.70   0
  -7  -4  -1   14.01    2.66   0
  -7   4   1   -0.48    2.54   0
  -8   4  -1   28.76    2.82   0
  -8  -4  -1   24.63    2.66   0
   0  -5  -1  288.71    3.53   0
   0   5  -1  302.29    3.16   0
   0  -5   1  266.90    3.43   0
   1   5   1  466.13    4.03   0
  -1  -5   1  429.52    3.40   0
   1  -5  -1  477.98    5.18   0
  -1   5  -1  473.66    3.13   0
  -1  -5  -1  445.48    3.59   0
   1   5  -1  459.02    3.69   0
   1  -5   1  414.08    4.56   0
  -2  -5   1 1083.82    4.08   0
   2   5   1 1166.12    6.45   0
  -2   5  -1 1191.83    4.25   0
   2  -5   1 1151.80   11.39   0
  -2  -5  -1 1179.76    4.45   0
   2   5  -1 1184.31    5.65   0
  -3  -5   1 1822.96    4.90   0
  -3   5  -1 1907.35    4.89   0
  -3  -5  -1 1809.16    5.05   0
   3   5  -1 1680.59    7.92   0
  -4  -5   1  648.98    3.38   0
  -4  -5   1  588.36    3.52   0
  -4   5  -1  647.50    3.69   0
  -4  -5  -1  620.32    3.41   0
  -4  -5  -1  644.13    3.36   0
  -5  -5   1   51.34    2.47   0
  -5  -5   1   42.94    2.78   0
  -5   5  -1   47.75    2.61   0
  -5  -5  -1   54.52    2.88   0
  -6   5  -1   64.59    2.69   0
  -6  -5   1   75.31    2.65   0
  -6   5   1   67.81    2.55   0
  -6  -5  -1   78.90    2.68   0
  -7  -5   1   90.41    2.86   0
  -7   5  -1   89.75    2.83   0
  -7   5   1   79.77    2.60   0
  -7  -5  -1   84.45    2.71   0
   0  -6   1  308.43    3.51   0
   0   6  -1  348.22    3.30   0
   0  -6  -1  347.99    3.70   0
  -1   6  -1  778.02    3.48   0
   1   6   1  784.65    4.39   0
   1  -6  -1  812.91    5.49   0
  -1  -6   1  739.90    3.75   0
   1  -6   1  739.64    5.11   0
  -1  -6  -1  797.78    3.86   0
   1   6  -1  826.99    4.25   0
   2  -6  -1    5.03    4.98   0
   2   6   1    3.31    3.42   0
  -2   6  -1    6.20    2.31   0
  -2  -6   1    9.24    2.60   0
  -2  -6  -1    1.51    2.70   0
   2   6  -1    1.84    3.02   0
   2  -6   1    4.97    5.09   0
  -3   6  -1  701.49    3.45   0
   3   6   1  659.95    6.75   0
  -3  -6   1  695.57    3.44   0
  -3  -6  -1  710.41    3.70   0
   3   6  -1  648.57    5.26   0
  -4  -6   1   50.94    2.71   0
  -4   6  -1   63.99    2.57   0
  -4  -6  -1   63.64    2.80   0
  -5   6  -1  292.52    2.89   0
  -5  -6   1  288.64    3.05   0
  -5  -6  -1  297.54    3.18   0
  -5  -6  -1  301.20    2.65   0
  -6   6  -1    8.61    2.57   0
  -6  -6   1   18.71    2.33   0
  -6  -6   1    9.63    2.63   0
  -6  -6  -1   11.73    2.68   0
  -6  -6  -1   10.06    2.29   0
  -6   6   1   18.70    2.44   0
  -7  -6   1  142.16    2.43   0
  -7  -6   1  119.63    2.86   0
  -7   6  -1  129.37    2.93   0
  -7   6   1  123.93    2.71   0
  -7  -6  -1  138.21    2.44   0
  -7  -6  -1  138.55    2.94   0
   0  -7  -1  106.58    3.16   0
   0  -7   1  102.18    3.08   0
   0   7  -1  108.81    2.72   0
   0   7   1  100.37    2.79   0
   1  -7  -1 1000.45    5.33   0
   1   7   1  987.20    4.61   0
  -1  -7   1  904.92    4.03   0
  -1   7  -1  994.65    3.84   0
  -1  -7  -1  981.93    4.12   0
   1  -7   1  944.52    5.17   0
   1   7  -1 1037.30    4.58   0
  -2   7  -1  379.20    3.11   0
  -2  -7   1  386.77    3.15   0
   2   7   1  419.36    4.20   0
   2  -7  -1  356.31    5.51   0
   2   7  -1  393.86    3.93   0
  -2  -7  -1  382.45    3.05   0
   2  -7   1  387.94    5.78   0
   3   7   1  579.65    5.54   0
  -3   7  -1  627.07    3.32   0
  -3  -7   1  618.05    3.37   0
   3   7  -1  604.14    4.93   0
  -3  -7  -1  639.40    3.44   0
  -4  -7   1  102.67    2.72   0
  -4   7  -1   94.52    2.61   0
  -4  -7  -1   99.83    2.80   0
  -5   7  -1  172.35    2.57   0
  -5  -7   1  147.91    2.72   0
  -5  -7  -1  161.29    2.67   0
  -6  -7   1   12.48    2.61   0
  -6   7  -1   21.11    2.45   0
  -6   7   1   16.07    2.37   0
  -6  -7  -1   20.55    2.63   0
  -7  -7   1   59.78    2.78   0
  -7   7  -1   57.94    2.44   0
  -7  -7  -1   41.00    2.80   0
  -7   7   1   43.31    2.42   0
   0  -8   1  219.37    3.39   0
   0   8   1  249.48    3.19   0
   0   8  -1  254.45    3.05   0
   0  -8  -1  223.21    3.50   0
  -1  -8   1  574.78    3.66   0
   1   8   1  640.83    4.05   0
  -1   8  -1  637.45    3.33   0
   1  -8  -1  619.38    4.61   0
   1   8  -1  675.15    4.00   0
  -1  -8  -1  598.48    3.81   0
   1  -8   1  586.09    4.38   0
  -2  -8   1  162.62    2.66   0
   2  -8  -1  151.60    4.59   0
  -2   8  -1  166.85    2.62   0
   2   8   1  160.13    3.48   0
   2  -8   1  147.64    4.59   0
   2   8  -1  154.34    3.16   0
  -2  -8  -1  147.70    2.75   0
  -3   8  -1   96.84    2.51   0
  -3  -8   1   87.54    2.69   0
   3   8   1   84.97    3.62   0
   3   8  -1   80.92    3.46   0
  -3  -8  -1   93.09    2.58   0
  -4  -8   1  164.06    2.79   0
  -4   8  -1  154.35    2.59   0
  -4  -8  -1  168.19    2.85   0
  -5   8  -1  176.28    2.73   0
  -5  -8   1  162.93    2.84   0
  -5   8   1  162.11    2.69   0
  -5  -8  -1  180.69    2.73   0
  -6  -8   1  141.25    2.84   0
  -6   8  -1  148.00    2.63   0
  -6   8   1  138.36    2.45   0
  -6  -8  -1  142.32    2.91   0
  -7   8   1   33.22    2.20   0
   0  -9  -1  401.07    3.77   0
   0   9  -1  444.82    3.15   0
   0   9   1  433.11    3.19   0
   0  -9   1  387.58    3.64   0
  -1  -9   1   87.25    2.93   0
  -1   9  -1   92.93    2.62   0
   1  -9  -1   89.89    3.68   0
   1   9   1   93.28    3.13   0
   1  -9   1   85.75    3.40   0
   1   9  -1  109.53    3.12   0
  -1  -9  -1   95.54    2.96   0
  -1   9   1   97.00    2.52   0
   2   9   1 1130.66    5.14   0
  -2   9  -1 1121.10    3.92   0
   2  -9  -1  973.79    6.33   0
  -2  -9   1 1004.86    3.99   0
   2  -9   1 1085.28    6.57   0
   2   9  -1 1164.66    3.87   0
  -2  -9  -1 1086.55    4.22   0
  -2   9   1 1082.68    3.80   0
   2   9  -1 1154.99    4.85   0
  -3  -9   1   62.57    2.60   0
  -3   9  -1   51.31    2.28   0
   3   9   1   43.69    3.46   0
   3   9  -1   48.27    3.11   0
  -3  -9  -1   56.89    2.61   0
  -3   9   1   53.22    2.57   0
  -4   9  -1  262.86    2.51   0
  -4  -9   1  263.44    2.87   0
   4   9  -1  230.24    4.63   0
  -4   9   1  254.98    2.73   0
  -4  -9  -1  267.50    2.92   0
  -5  -9   1   30.11    2.46   0
  -5   9  -1   23.18    2.40   0
  -5  -9  -1   28.99    2.52   0
  -5   9   1   15.49    2.22   0
  -6   9  -1   36.96    2.35   0
  -6  -9   1   28.61    2.68   0
  -6  -9  -1   51.98    2.60   0
  -6   9   1   29.86    2.30   0
   0 -10   1  516.14    3.68   0
   0 -10  -1  538.57    3.66   0
   0  10   1  576.36    3.54   0
   0  10  -1  588.03    3.46   0
  -1  10  -1    3.90    2.51   0
  -1 -10   1    7.76    2.66   0
   1 -10  -1    0.46    3.18   0
   1  10   1    7.59    2.75   0
  -1 -10  -1    1.64    2.74   0
  -1  10   1    1.37    2.40   0
   1 -10   1    5.67    3.19   0
   1  10  -1    7.90    2.74   0
  -2  10  -1  365.17    3.00   0
   2  10   1  380.28    3.89   0
   2 -10  -1  338.59    4.81   0
  -2 -10   1  347.85    3.17   0
   2 -10   1  331.40    4.88   0
   2  10  -1  375.85    2.88   0
  -2 -10  -1  352.09    3.13   0
  -2  10   1  365.93    2.90   0
   2  10  -1  376.87    3.58   0
   3  10   1   17.95    3.10   0
  -3 -10   1   21.44    2.47   0
  -3  10  -1   10.57    2.24   0
   3  10  -1   16.48    2.85   0
  -3 -10  -1   16.46    2.48   0
  -3  10   1   29.56    2.19   0
  -4 -10   1   74.75    2.57   0
   4  10   1   72.65    5.02   0
  -4  10  -1   83.35    2.39   0
  -4  10   1   72.74    2.32   0
   4  10  -1   67.91    3.70   0
  -4 -10  -1   79.31    2.66   0
  -5  10  -1   51.38    2.34   0
  -5 -10   1   58.14    2.52   0
  -5 -10  -1   58.46    2.62   0
  -5  10   1   53.20    2.23   0
  -6  10  -1   52.68    2.38   0
  -6 -10   1   66.43    2.57   0
  -6  10   1   68.94    2.41   0
  -6 -10  -1   49.36    2.63   0
   0 -11   1   70.90    2.84   0
   0 -11  -1   71.17    2.97   0
   0  11  -1   73.43    2.61   0
   0  11   1   70.74    2.64   0
  -1 -11   1  385.15    3.32   0
   1 -11  -1  394.04    4.10   0
  -1  11  -1  464.32    3.15   0
   1  11   1  440.17    3.51   0
   1  11  -1  438.32    3.62   0
   1 -11   1  388.13    4.10   0
  -1  11   1  424.80    3.13   0
  -1 -11  -1  408.24    3.48   0
  -2 -11   1  185.67    2.84   0
   2  11   1  209.43    3.43   0
  -2  11  -1  192.38    2.66   0
   2 -11  -1  165.98    4.26   0
   2  11  -1  191.66    3.22   0
  -2 -11  -1  183.08    3.07   0
   2 -11   1  174.53    4.36   0
  -2  11   1  198.25    2.62   0
  -3 -11   1  139.98    2.68   0
   3  11   1  142.15    3.38   0
  -3  11  -1  159.24    2.42   0
  -3  11   1  160.93    2.49   0
  -3 -11  -1  149.50    2.78   0
   3  11  -1  145.18    3.16   0
   4  11   1   41.55    4.25   0
  -4  11  -1   53.48    2.30   0
  -4 -11   1   40.07    2.42   0
   4  11  -1   39.13    3.62   0
  -4 -11  -1   50.08    2.46   0
  -4  11   1   57.69    2.24   0
  -5  11  -1   14.21    2.17   0
  -5 -11   1    3.82    2.43   0
  -5 -11  -1    7.04    2.41   0
  -5  11   1   14.65    2.10   0
   0  12   1    8.58    2.58   0
   0 -12  -1    1.43    2.84   0
   0  12  -1   14.07    2.53   0
   0 -12   1   -1.10    2.77   0
   1  12   1  353.29    3.41   0
   1 -12  -1  310.03    3.97   0
  -1  12  -1  361.21    2.98   0
   1  12   1  380.09    3.08   0
  -1 -12   1  317.54    3.28   0
  -1  12   1  362.90    2.90   0
   1  12  -1  378.72    3.32   0
  -1 -12  -1  349.35    3.34   0
   1 -12   1  330.80    3.93   0
  -2  12  -1   52.17    2.33   0
  -2 -12   1   35.01    2.65   0
   2 -12  -1   35.69    3.67   0
   2  12   1   28.10    2.97   0
  -2 -12  -1   44.30    2.57   0
   2  12  -1   35.37    2.80   0
   2 -12   1   39.93    3.89   0
  -2  12   1   40.74    2.33   0
  -3 -12   1   14.11    2.51   0
  -3  12  -1   11.75    2.21   0
   3  12   1   14.73    2.98   0
   3  12  -1   17.58    2.87   0
  -3 -12  -1    7.11    2.45   0
  -3  12   1    6.79    2.25   0
  -4 -12   1   -0.61    2.36   0
   4  12   1    4.41    3.94   0
  -4  12  -1    7.80    2.14   0
  -4 -12  -1   11.81    2.44   0
   4  12  -1    6.13    3.36   0
  -4  12   1   10.36    2.11   0
   0 -13  -1   31.59    2.86   0
   0  13   1   45.07    2.60   0
   0 -13   1   32.29    2.95   0
   0  13  -1   46.77    2.65   0
  -1  13  -1   38.09    2.52   0
  -1 -13   1   36.20    2.57   0
   1  13   1   32.94    2.76   0
   1 -13  -1   32.47    3.09   0
   1  13   1   28.85    2.40   0
   1  13  -1   41.33    2.76   0
  -1 -13  -1   23.42    2.70   0
   1 -13   1   31.92    3.10   0
  -1  13   1   26.96    2.48   0
   2 -13  -1   22.09    3.53   0
  -2  13  -1   17.19    2.22   0
  -2 -13   1   18.83    2.51   0
   2  13   1   15.21    2.99   0
  -2  13   1   15.14    2.12   0
  -2 -13  -1   18.12    2.55   0
   2  13  -1   20.12    2.76   0
   2 -13   1   22.71    3.68   0
   3  13   1  113.35    3.24   0
  -3  13  -1  134.38    2.41   0
  -3 -13   1  105.49    2.61   0
  -3  13   1  125.38    2.33   0
   3  13  -1  105.80    3.12   0
  -3 -13  -1  122.25    2.72   0
  -4  13   1   15.67    1.92   0
   0  14  -1  160.20    2.80   0
   0 -14   1  141.01    3.21   0
   0 -14  -1  131.39    3.18   0
   0  14   1  152.48    2.76   0
   1  14   1   32.02    2.64   0
  -1 -14   1   24.06    2.70   0
   1  14   1   26.79    2.29   0
  -1  14  -1   26.50    2.39   0
   1 -14  -1   24.36    3.10   0
   1  14  -1   23.76    2.36   0
  -1  14   1   17.68    2.40   0
  -1 -14  -1   31.02    2.62   0
   1  14  -1   18.15    2.53   0
   1 -14   1   19.16    3.06   0
   2  14   1    0.07    2.68   0
  -2 -14   1   -1.98    2.49   0
  -2  14  -1   10.38    2.21   0
  -2 -14  -1    8.38    2.36   0
  -2  14   1    0.26    2.21   0
   2  14  -1   -0.98    2.63   0
   0   0   2  408.18    4.71   0
   1   0   2  284.77    4.68   0
  -1   0  -2  282.62    4.69   0
  -1   0  -2  283.51    5.09   0
   1   0   2  290.44    5.32   0
   2   0   2  954.98    5.56   0
  -2   0  -2 1034.03    6.17   0
  -2   0  -2 1013.41    5.58   0
  -3   0  -2 1429.64    6.40   0
  -3   0  -2 1433.09    5.67   0
   3   0   2 1285.21    5.37   0
  -4   0  -2  945.01    5.49   0
  -4   0   2  880.30    4.81   0
  -4   0  -2  928.61    4.99   0
  -5   0  -2   -4.48    3.67   0
  -5   0  -2    1.83    3.12   0
  -5   0   2    0.67    3.21   0
  -6   0   2   29.41    3.19   0
  -6   0  -2   32.96    3.66   0
  -6   0  -2   30.68    3.27   0
  -7   0  -2   86.15    3.26   0
  -7   0  -2   90.43    4.13   0
  -7   0   2   78.56    3.66   0
  -7   0   2   81.16    3.23   0
  -8   0   2    1.97    3.21   0
  -8   0   2   -1.00    3.36   0
  -8   0  -2   -1.90    4.39   0
  -8   0  -2    2.79    3.18   0
  -8   0   2    0.86    3.58   0
   1   1   2 6401.45   12.82   0
  -1   1  -2 4966.92   13.92   0
   1  -1   2 5688.70   15.22   0
  -1  -1  -2 6103.54   12.27   0
   1  -1   2 5554.41   11.32   0
  -2   1  -2 1089.08    5.19   0
   2   1   2 1050.99    5.00   0
  -2  -1   2 1044.49    5.47   0
  -2   1  -2 1080.12    6.50   0
  -2  -1  -2 1133.74    5.24   0
  -2  -1  -2 1090.47    8.32   0
   2  -1   2 1070.19    6.59   0
  -3   1  -2  920.66    4.88   0
   3   1   2  867.98    4.49   0
  -3   1  -2  980.90    5.62   0
  -3  -1  -2  991.60    7.13   0
  -3  -1  -2  998.74    4.78   0
   3  -1   2  870.58    5.43   0
  -4   1  -2 1036.50    5.56   0
  -4   1  -2 1019.13    5.00   0
  -4  -1   2  969.90    4.61   0
  -4  -1  -2 1046.19    6.80   0
  -4  -1  -2  987.25    4.82   0
  -4   1   2  904.53    5.18   0
  -5   1  -2  110.57    3.89   0
  -5   1  -2  116.96    3.54   0
  -5  -1   2  111.25    3.35   0
  -5   1   2  100.29    3.71   0
  -5  -1  -2  119.84    3.45   0
  -5  -1  -2  119.63    4.74   0
  -6   1  -2   38.77    3.46   0
  -6  -1   2   27.27    3.41   0
  -6  -1   2   32.35    2.98   0
  -6   1  -2   30.26    3.36   0
  -6   1   2   37.86    3.44   0
  -6  -1  -2   43.24    4.50   0
  -6  -1  -2   35.31    2.91   0
  -7  -1   2   88.58    3.11   0
  -7   1  -2   91.76    3.74   0
  -7  -1   2   96.55    4.19   0
  -7  -1   2   98.21    3.89   0
  -7   1  -2  107.44    3.65   0
  -7  -1  -2  103.32    3.15   0
  -7  -1  -2   -0.00    1.34   0
  -7   1   2   99.56    3.52   0
  -7  -1  -2   98.79    6.20   0
  -8   1  -2   67.02    3.51   0
  -8  -1   2   78.09    3.00   0
  -8  -1   2   82.07    4.33   0
  -8   1  -2   79.00    3.74   0
  -8  -1   2   77.26    4.55   0
  -8   1   2   78.89    3.40   0
  -8   1   2   85.08    3.61   0
  -8  -1  -2   80.37    2.94   0
  -1   2  -2 8083.22   11.77   0
   1   2   2 8294.32   12.68   0
  -2   2  -2 1024.55    7.37   0
   2   2   2 1116.95    4.74   0
  -2   2  -2 1222.35    4.83   0
  -2  -2   2 1215.13    5.97   0
   2  -2   2 1245.60    8.39   0
  -2  -2  -2 1225.14    5.07   0
  -3   2  -2  531.30    3.80   0
  -3  -2   2  512.51    4.67   0
   3   2   2  485.97    3.54   0
  -3   2  -2  506.14    5.59   0
   3  -2   2  480.77    5.35   0
  -3  -2  -2  532.84    3.78   0
  -4   2  -2  295.87    3.62   0
  -4  -2   2  285.34    3.33   0
  -4  -2   2  276.91    4.17   0
  -4   2  -2  292.49    4.68   0
  -4   2   2  284.19    4.57   0
  -4  -2  -2  316.45    3.63   0
  -5   2  -2  546.21    5.14   0
  -5  -2   2  552.22    4.98   0
  -5  -2   2  554.01    3.93   0
  -5   2  -2  593.34    4.11   0
  -5  -2  -2  553.92    4.08   0
  -5   2   2  528.25    5.07   0
  -6   2  -2  285.27    3.61   0
  -6   2  -2  243.84    4.39   0
  -6  -2   2  244.70    3.21   0
  -6  -2   2  244.39    4.54   0
  -6   2   2  248.31    4.40   0
  -6  -2  -2  269.94    3.38   0
  -7   2  -2   14.12    3.05   0
  -7  -2   2   11.65    2.75   0
  -7   2  -2   11.99    3.62   0
  -7  -2   2   11.20    4.43   0
  -7  -2   2   11.43    4.89   0
  -7   2   2   14.08    3.64   0
  -7  -2  -2   15.65    2.83   0
  -8  -2   2   25.94    2.71   0
  -8   2  -2   19.51    3.81   0
  -8   2  -2   24.50    3.33   0
  -8   2   2   25.81    3.07   0
  -8   2   2   28.47    3.74   0
  -8  -2  -2   26.40    2.77   0
   0  -3  -2  595.76    5.01   0
   0   3   2  591.39    4.93   0
   0   3  -2  617.87    4.16   0
   0  -3   2  581.76    4.04   0
  -1  -3   2 5705.06   10.50   0
   1   3   2 5487.59    9.57   0
  -1   3  -2 5626.93    8.95   0
   1   3  -2 5552.68   10.28   0
  -1  -3  -2 5542.75    9.58   0
  -2  -3   2 4116.40    7.81   0
  -2  -3   2 4171.65    9.83   0
   2   3   2 3662.34    7.16   0
  -2   3  -2 4151.51    7.43   0
  -2  -3  -2 3894.29    7.31   0
   2   3  -2 3691.84    9.19   0
  -2   3   2 3720.95   13.72   0
  -3   3  -2 4395.27    7.51   0
   3   3   2 3985.41    6.90   0
  -3  -3   2 4513.88   10.82   0
  -3  -3   2 4033.65    6.99   0
  -3  -3  -2 4332.12    7.44   0
  -4   3  -2  446.89    6.03   0
  -4   3  -2  529.08    3.77   0
  -4  -3   2  474.71    3.56   0
  -4  -3   2  524.65    5.49   0
  -4  -3  -2  491.94    3.67   0
  -4   3   2  463.89    6.07   0
  -5   3  -2   45.00    3.10   0
  -5  -3   2   37.13    2.89   0
  -5   3  -2   35.22    4.52   0
  -5  -3   2   42.43    4.40   0
  -5   3   2   33.77    4.57   0
  -5  -3  -2   37.93    2.99   0
  -6  -3   2  252.50    6.34   0
  -6   3  -2  253.52    3.30   0
  -6   3  -2  208.69    4.89   0
  -6  -3   2  230.71    3.23   0
  -6  -3  -2  234.06    3.25   0
  -6   3   2  239.45    5.06   0
  -7   3  -2   35.24    2.95   0
  -7   3  -2   28.75    4.45   0
  -7  -3   2   -0.03    0.79   0
  -7  -3   2   29.15    2.66   0
  -7   3   2   36.32    4.70   0
  -7  -3  -2   28.47    2.55   0
  -8  -3   2   12.63    2.78   0
  -8   3  -2   15.15    3.12   0
  -8   3   2    7.41    5.49   0
  -8   3   2   11.68    2.83   0
  -8  -3  -2   12.98    2.69   0
   0   4  -2   71.04    2.65   0
   0  -4  -2   77.57    3.30   0
   0   4   2   80.73    3.13   0
   0  -4   2   77.64    2.78   0
   1   4   2 3375.59    7.14   0
   1   4   2 3718.57    6.58   0
   1  -4  -2 3587.01   10.17   0
  -1  -4   2 3585.48    7.73   0
  -1   4  -2 3468.04    6.60   0
  -1  -4  -2 3717.72    7.51   0
   1   4  -2 3771.25    7.89   0
  -1   4   2 3445.81    9.78   0
  -2   4  -2  657.06    3.52   0
  -2  -4   2  671.58    4.88   0
   2   4   2  629.96    6.74   0
   2   4   2  612.43    3.59   0
  -2  -4  -2  702.16    3.35   0
  -2   4   2  635.01    7.56   0
  -2  -4  -2  679.49    3.75   0
   2   4  -2  649.30    4.72   0
   2  -4   2  609.05    8.31   0
   3   4   2  112.14    2.65   0
  -3   4  -2  133.13    2.86   0
  -3  -4   2  132.30    3.08   0
  -3  -4   2  112.28    2.90   0
  -3  -4   2  129.88    4.41   0
  -3  -4  -2  140.19    2.85   0
  -4  -4   2  324.56    5.48   0
  -4   4  -2  316.21    3.29   0
  -4  -4   2  292.86    3.21   0
  -4  -4  -2  318.67    3.37   0
  -5  -4   2  451.31    8.35   0
  -5  -4   2    0.04    0.91   0
  -5   4  -2  451.46    3.58   0
  -5  -4   2  408.29    3.39   0
  -5  -4  -2  449.76    3.60   0
  -6  -4   2   67.57    2.66   0
  -6   4  -2   78.20    2.94   0
  -6  -4  -2   80.91    2.77   0
  -7  -4   2   29.77    2.59   0
  -7   4  -2   43.15    2.86   0
  -7   4   2   -0.02    1.42   0
  -7  -4  -2   39.56    2.80   0
  -7   4   2   43.61    2.76   0
   0  -5  -2  175.52    3.60   0
   0   5   2  158.07    3.18   0
   0   5  -2  174.00    2.85   0
   1  -5  -2  252.84    4.19   0
   1   5   2  244.40    3.16   0
   1   5   2  273.64    2.78   0
  -1  -5   2  241.39    3.18   0
  -1   5  -2  272.23    2.97   0
  -1   5   2  233.21    4.11   0
  -1  -5  -2  261.45    3.27   0
   1   5  -2  256.85    3.07   0
  -2   5  -2 4741.42    7.09   0
  -2  -5   2 4407.20    7.02   0
  -2  -5   2 4735.34    9.27   0
   2   5   2 4504.75    7.21   0
   2   5   2 4747.25   11.52   0
   2   5  -2 4611.26    9.05   0
  -2   5   2 4307.10   13.67   0
  -2  -5  -2 4967.18    7.71   0
  -3  -5   2 1198.59    6.36   0
  -3  -5   2 1093.36    4.12   0
  -3   5  -2 1185.40    4.13   0
   3   5  -2 1102.19    5.90   0
  -3  -5  -2 1233.54    4.46   0
  -3  -5  -2 1282.04    4.00   0
  -4  -5   2  692.14    3.62   0
  -4  -5   2  733.99    6.99   0
  -4  -5   2  815.03    3.86   0
  -4   5  -2  781.64    3.80   0
  -4  -5  -2  786.00    3.37   0
  -4  -5  -2  760.00    3.81   0
  -5  -5   2  382.99    3.02   0
  -5   5  -2  379.21    3.28   0
  -5  -5   2  350.72    3.24   0
  -5  -5  -2  385.96    3.36   0
  -6  -5   2   28.16    2.38   0
  -6   5  -2   28.76    2.66   0
  -6  -5   2   27.46    2.66   0
  -6  -5  -2   28.83    2.78   0
  -7  -5   2   42.14    2.69   0
  -7   5  -2   36.17    2.79   0
  -7  -5   2   43.49    2.40   0
  -7  -5  -2   43.46    2.78   0
  -7   5   2   37.65    2.62   0
   0  -6  -2 1331.22    5.28   0
   0   6  -2 1287.07    4.35   0
   0  -6   2 1146.32    4.72   0
   0   6   2 1184.12    4.83   0
  -1  -6   2  328.18    3.10   0
   1   6   2  318.43    3.15   0
   1  -6  -2  348.28    4.55   0
  -1   6  -2  371.30    3.18   0
  -1   6   2  312.70    3.99   0
  -1  -6  -2  358.67    3.33   0
   1  -6   2  316.32    4.02   0
   1   6  -2  347.86    3.43   0
   2  -6  -2  468.08    6.08   0
   2   6   2  524.65    4.92   0
  -2   6  -2  539.72    3.34   0
  -2  -6   2  506.01    3.37   0
  -2  -6  -2  531.23    3.62   0
   2   6  -2  517.80    4.01   0
   2  -6   2  481.02    6.00   0
   3   6   2  120.09    5.71   0
  -3   6  -2  135.65    2.71   0
  -3  -6   2  118.10    2.72   0
   3   6  -2  120.81    3.63   0
  -3  -6  -2  132.36    2.94   0
  -4   6  -2  237.98    2.87   0
  -4  -6   2  214.28    2.69   0
  -4  -6  -2  236.29    3.05   0
  -5   6  -2   94.61    2.53   0
  -5  -6   2   94.35    2.69   0
  -5  -6  -2   90.98    2.26   0
  -5  -6  -2   95.29    2.83   0
  -6  -6   2  140.30    2.80   0
  -6   6  -2  134.18    2.79   0
  -6  -6  -2  123.27    2.91   0
  -6  -6  -2  136.25    2.39   0
  -7   6  -2   27.63    2.57   0
  -7  -6   2   31.25    2.55   0
  -7   6   2   19.85    2.45   0
  -7  -6  -2   26.81    2.24   0
  -7  -6  -2   29.91    2.78   0
   0   7  -2  213.78    2.97   0
   0  -7   2  179.40    3.40   0
   0  -7  -2  212.92    3.54   0
  -1   7  -2   47.11    2.58   0
  -1  -7   2   39.84    2.66   0
   1  -7  -2   48.45    3.56   0
   1  -7   2   38.98    3.34   0
  -1  -7  -2   44.67    2.81   0
   1   7  -2   47.14    2.81   0
  -2   7  -2  427.04    3.11   0
   2  -7  -2  382.18    5.30   0
   2   7   2  449.65    4.37   0
  -2  -7   2  400.67    3.13   0
   2   7  -2  448.63    3.85   0
  -2  -7  -2  461.09    3.36   0
   2  -7   2  413.90    5.35   0
   3   7   2 1692.59    8.07   0
  -3  -7   2 1729.63    4.71   0
  -3   7  -2 1900.44    4.74   0
  -3  -7  -2 1906.96    4.80   0
   3   7  -2 1704.47    6.36   0
  -4  -7   2  334.58    3.03   0
  -4   7  -2  373.22    2.98   0
  -4  -7  -2  356.35    3.19   0
  -5   7  -2   77.54    2.39   0
  -5  -7   2   60.83    2.56   0
  -5  -7  -2   82.85    2.68   0
  -6   7  -2   58.52    2.42   0
  -6  -7   2   53.46    2.59   0
  -6  -7  -2   60.80    2.77   0
  -7   7  -2   49.59    2.65   0
  -7  -7   2   41.70    2.66   0
  -7  -7  -2   32.86    2.72   0
  -7   7   2   30.97    2.37   0
   0  -8   2 1129.61    4.64   0
   0   8  -2 1312.40    4.58   0
   0  -8  -2 1258.99    5.20   0
   1  -8  -2  844.09    5.01   0
   1   8   2  851.85    4.34   0
  -1   8  -2  860.18    3.60   0
  -1  -8   2  744.31    3.78   0
  -1  -8  -2  846.43    4.15   0
   1   8  -2  896.72    4.07   0
   1  -8   2  789.43    4.70   0
  -2  -8   2   13.06    2.41   0
   2  -8  -2   10.14    4.08   0
   2   8   2   16.35    3.25   0
  -2   8  -2   19.74    2.47   0
   2  -8   2   21.09    3.93   0
   2   8  -2   18.82    2.36   0
   2   8  -2   15.39    2.79   0
  -2  -8  -2   16.25    2.51   0
   3   8   2  119.25    3.74   0
  -3   8  -2  132.26    2.70   0
  -3  -8   2  127.70    2.77   0
   3   8  -2  113.34    3.29   0
  -3  -8  -2  122.41    2.79   0
  -4   8  -2  155.52    2.58   0
  -4  -8   2  131.92    2.74   0
   4   8  -2  129.85    4.02   0
  -4  -8  -2  147.53    2.70   0
  -5   8  -2  165.57    2.64   0
  -5  -8   2  144.64    2.78   0
  -5  -8  -2  181.41    2.93   0
  -6   8  -2  114.02    2.59   0
  -6  -8   2  102.97    2.74   0
  -6  -8  -2  111.06    2.83   0
  -6   8   2  101.38    2.54   0
   0   9  -2  150.29    2.83   0
   0   9   2  143.09    2.90   0
   0  -9  -2  136.13    3.26   0
   0  -9   2  123.96    3.02   0
  -1   9  -2  639.11    3.31   0
  -1  -9   2  581.64    3.51   0
   1  -9  -2  651.33    4.64   0
   1   9   2  658.60    3.97   0
  -1  -9  -2  639.94    3.87   0
   1   9  -2  718.89    3.81   0
   1  -9   2  593.98    4.45   0
   2  -9  -2   16.56    3.96   0
  -2   9  -2   28.88    2.54   0
  -2  -9   2   20.43    2.51   0
   2   9   2   14.40    3.15   0
   2   9  -2   23.87    2.80   0
  -2  -9  -2   16.54    2.69   0
   2   9  -2   27.60    2.33   0
   2  -9   2   26.39    3.86   0
  -3   9  -2  187.47    2.58   0
   3   9   2  179.49    3.87   0
  -3  -9   2  174.51    2.65   0
   3   9  -2  172.57    3.31   0
  -3  -9  -2  198.39    2.79   0
  -4  -9   2   39.70    2.49   0
  -4   9  -2   57.16    2.32   0
  -4  -9  -2   55.24    2.66   0
   4   9  -2   41.63    3.70   0
  -5  -9   2    9.43    2.42   0
  -5   9  -2   11.86    2.29   0
  -5   9   2   13.77    2.29   0
  -5  -9  -2    3.76    2.64   0
  -6   9  -2   63.73    2.54   0
  -6  -9   2   42.12    2.60   0
  -6  -9  -2   59.77    2.71   0
  -6   9   2   54.82    2.27   0
   0  10   2    0.79    2.47   0
   0  10  -2    0.47    2.55   0
   0 -10  -2   -1.42    2.89   0
   0 -10   2    0.02    2.56   0
   1 -10  -2   65.31    3.40   0
  -1  10  -2   73.32    2.44   0
  -1 -10   2   52.90    2.59   0
   1  10   2   63.46    2.90   0
  -1 -10  -2   67.95    2.87   0
   1 -10   2   60.17    3.23   0
  -1  10   2   54.07    2.47   0
   1  10  -2   61.68    2.68   0
  -2 -10   2  203.29    2.82   0
   2  10   2  235.23    3.61   0
   2 -10  -2  194.60    4.22   0
  -2  10  -2  225.43    2.73   0
   2  10  -2  225.35    3.14   0
   2 -10   2  203.54    4.48   0
  -2  10   2  203.55    2.66   0
   2  10  -2  224.65    2.79   0
  -2 -10  -2  218.90    3.07   0
   3  10   2   72.86    3.37   0
  -3  10  -2   86.83    2.19   0
  -3 -10   2   73.02    2.56   0
   3  10  -2   66.35    3.00   0
  -3 -10  -2   78.57    2.64   0
  -3  10   2   74.81    2.37   0
  -4  10  -2   71.06    2.38   0
  -4 -10   2   59.32    2.51   0
   4  10  -2   52.85    3.40   0
  -4 -10  -2   80.46    2.62   0
  -4  10   2   61.96    2.33   0
  -5 -10   2  110.45    2.67   0
  -5  10  -2   98.88    2.51   0
  -5  10   2  106.02    2.32   0
  -5 -10  -2  114.04    2.69   0
  -6  10  -2    8.72    2.23   0
  -6 -10   2  -13.42    2.41   0
  -6  10   2    6.71    2.15   0
  -6 -10  -2   -5.09    2.63   0
   0  11   2   43.16    2.57   0
   0 -11   2   36.52    2.71   0
   0 -11  -2   44.34    2.82   0
   0  11  -2   34.55    2.59   0
   1 -11  -2   74.74    3.33   0
  -1  11  -2   95.54    2.63   0
   1  11   2   87.93    2.54   0
   1  11   2   98.56    2.98   0
  -1 -11   2   81.70    2.81   0
   1  11  -2   89.02    2.98   0
  -1 -11  -2   94.63    2.92   0
  -1  11   2   90.30    2.38   0
   1 -11   2   79.78    3.32   0
  -2 -11   2  290.74    2.98   0
   2 -11  -2  258.83    4.41   0
  -2  11  -2  334.27    2.87   0
   2  11   2  328.91    3.83   0
   2  11  -2  336.52    3.32   0
   2  11  -2  332.17    2.98   0
  -2  11   2  312.04    2.81   0
   2 -11   2  311.01    4.62   0
  -2 -11  -2  316.29    3.27   0
  -3 -11   2  103.67    2.58   0
   3  11   2  105.05    3.42   0
  -3  11  -2  113.22    2.52   0
  -3  11   2  102.46    2.37   0
   3  11  -2   97.36    3.02   0
  -3 -11  -2  113.06    2.70   0
   4  11   2   40.06    4.98   0
  -4  11  -2   48.08    2.30   0
  -4 -11   2   41.94    2.51   0
   4  11  -2   35.86    3.37   0
  -4  11   2   47.88    2.21   0
  -4 -11  -2   52.11    2.44   0
  -5  11  -2   43.61    2.29   0
  -5 -11   2   41.22    2.48   0
  -5  11   2   42.08    2.00   0
  -5 -11  -2   49.88    2.55   0
   0  12  -2  197.26    2.72   0
   0  12   2  176.40    2.81   0
   0 -12   2  158.40    3.06   0
   0 -12  -2  175.23    3.10   0
   1  12   2  118.67    2.64   0
  -1 -12   2   94.63    2.76   0
   1 -12  -2   92.16    3.31   0
  -1  12  -2  103.31    2.58   0
   1  12   2  114.57    2.84   0
   1  12  -2  105.23    2.80   0
  -1  12   2  103.99    2.56   0
  -1 -12  -2   87.98    2.80   0
   1 -12   2   97.65    3.33   0
  -2 -12   2    7.20    2.51   0
   2  12   2    8.85    2.95   0
  -2  12  -2    9.19    2.34   0
   2 -12  -2   12.12    3.64   0
  -2 -12  -2    4.41    2.66   0
   2  12  -2   11.84    2.71   0
   2 -12   2    4.98    3.52   0
  -2  12   2   10.44    2.25   0
  -3  12  -2   23.28    2.30   0
  -3 -12   2   21.89    2.48   0
   3  12   2   21.81    3.14   0
  -3 -12  -2   27.48    2.58   0
  -3  12   2   21.84    2.16   0
   3  12  -2   17.90    2.84   0
  -4  12  -2   29.36    2.22   0
  -4 -12   2   15.04    2.36   0
  -4 -12  -2   17.32    2.55   0
  -4  12   2   18.76    2.13   0
   4  12  -2   18.83    3.18   0
   0 -13   2   59.06    2.88   0
   0  13   2   68.37    2.54   0
   0  13  -2   60.40    2.66   0
   0 -13  -2   57.66    3.03   0
  -1 -13   2   62.24    2.67   0
   1  13   2   69.87    2.91   0
   1 -13  -2   67.15    3.23   0
   1  13   2   78.58    2.47   0
  -1  13  -2   69.04    2.53   0
   1 -13   2   52.31    3.28   0
  -1  13   2   66.31    2.46   0
  -1 -13  -2   50.17    2.81   0
   1  13  -2   73.31    2.63   0
  -2  13  -2   92.68    2.46   0
  -2 -13   2   69.79    2.57   0
   2  13   2   73.96    2.99   0
   2 -13  -2   62.70    3.72   0
   2  13  -2   76.97    2.85   0
  -2 -13  -2   74.52    2.74   0
  -2  13   2   82.39    2.39   0
   2 -13   2   63.42    3.77   0
  -3 -13   2   15.72    2.45   0
  -3  13  -2    9.76    2.27   0
   3  13   2    5.30    3.11   0
  -3  13   2   16.44    2.19   0
   3  13  -2    8.26    2.83   0
  -3 -13  -2   15.90    2.44   0
   3 -13   2   -0.23    0.74   0
   0  14   2   71.24    2.60   0
   0 -14  -2   64.65    3.03   0
   0 -14   2   73.89    3.04   0
   0  14  -2   81.69    2.64   0
   1  14   2   51.66    2.86   0
  -1  14  -2   63.23    2.44   0
  -1 -14   2   54.14    2.64   0
   1  14   2   73.38    2.41   0
   1 -14  -2   51.60    3.14   0
   1  14  -2   64.34    2.55   0
  -1 -14  -2   54.53    2.66   0
  -1  14   2   48.78    2.46   0
   1 -14   2   52.67    3.18   0
   1  14  -2   60.66    2.46   0
   2  14   2   29.45    2.94   0
  -2  14  -2   33.74    2.33   0
  -2 -14   2   20.94    2.34   0
  -2 -14  -2   19.26    2.55   0
  -2  14   2   14.02    2.17   0
   2  14  -2   22.59    2.66   0
   1   0   3  994.30    6.09   0
  -1   0  -3  947.39    5.74   0
   1   0   3  968.34    5.75   0
  -1   0  -3  955.49    5.80   0
  -2   0  -3 1812.14    6.92   0
   2   0   3 1644.00    6.61   0
  -2   0  -3 1755.45    6.43   0
   2   0   3 1868.26    6.65   0
   3   0   3  340.89    3.84   0
  -3   0  -3  355.71    3.88   0
  -3   0  -3  378.93    4.22   0
  -4   0  -3  392.42    4.35   0
  -4   0  -3  378.20    4.09   0
   4   0   3  319.25    3.75   0
  -5   0   3 1926.81    5.85   0
  -5   0  -3 2067.74    6.18   0
  -5   0  -3 2198.65    7.40   0
  -6   0  -3  155.72    4.19   0
  -6   0  -3  147.50    3.32   0
  -6   0   3  135.52    3.39   0
  -7   0   3    5.28    2.99   0
  -7   0  -3    1.53    3.13   0
  -7   0  -3    9.38    3.84   0
  -8   0  -3   81.22    3.23   0
  -8   0   3   79.97    3.42   0
  -8   0   3   84.79    3.72   0
  -8   0   3   84.58    3.24   0
  -8   0  -3   83.58    5.21   0
   0   1   3 2341.81    8.23   0
   0   1  -3 2421.42    7.42   0
   0  -1   3 2383.77    7.23   0
   0  -1  -3 2312.42    8.27   0
   1   1   3   81.17    3.64   0
  -1   1  -3   80.65    3.21   0
   1   1   3   73.15    3.90   0
  -1  -1   3   70.69    3.27   0
   1   1  -3   66.69    3.24   0
  -1  -1  -3   75.04    3.85   0
   1  -1   3   62.97    4.07   0
  -1  -1  -3   63.94    3.90   0
   1  -1   3   68.48    3.36   0
   2   1   3  678.64    5.85   0
  -2   1  -3  658.95    5.02   0
   2   1   3  685.52    4.53   0
  -2   1  -3  737.06    4.44   0
  -2  -1   3  668.82    4.20   0
   2  -1   3  673.89    4.27   0
  -2  -1  -3  706.90    5.89   0
  -2  -1  -3  733.05    4.57   0
   2  -1   3  729.22    5.38   0
   3   1   3  235.19    3.25   0
  -3   1  -3  254.81    3.58   0
  -3   1  -3  243.27    4.00   0
  -3  -1  -3  254.64    4.82   0
  -3  -1  -3  268.06    3.61   0
   3  -1   3  248.40    4.14   0
  -4   1  -3  107.08    3.43   0
  -4   1  -3   92.17    3.66   0
   4   1   3   81.33    3.26   0
  -4  -1  -3   95.81    4.28   0
  -4  -1  -3   89.43    3.34   0
   4  -1   3   81.86    3.34   0
  -5   1  -3  155.67    3.82   0
  -5   1  -3  161.65    3.57   0
  -5  -1   3  139.18    3.38   0
  -5  -1   3  135.93    3.36   0
  -5   1   3  142.95    3.55   0
  -5  -1  -3  150.11    4.75   0
  -5  -1  -3  157.61    3.31   0
  -6   1  -3  169.69    3.73   0
  -6  -1   3  135.42    3.52   0
  -6   1  -3  142.54    3.68   0
  -6  -1   3  143.38    3.15   0
  -6  -1  -3  147.74    3.31   0
  -6   1   3  138.34    3.57   0
  -6  -1  -3  150.60    5.21   0
  -7  -1   3   27.40    3.00   0
  -7   1  -3   30.74    3.44   0
  -7   1  -3   31.07    3.32   0
  -7  -1   3   33.10    3.49   0
  -7   1   3   29.54    3.40   0
  -7  -1  -3   41.49    2.91   0
  -8  -1   3    9.68    3.70   0
  -8  -1   3    8.26    4.05   0
  -8   1  -3    7.46    3.52   0
  -8  -1   3   18.07    2.88   0
  -8   1  -3    7.86    3.30   0
  -8   1   3    9.71    3.04   0
  -8   1   3   10.09    3.29   0
  -8  -1  -3   10.81    2.89   0
   0   2  -3 6425.85   10.47   0
   0   2   3 6286.86   11.88   0
   0  -2   3 6898.66   10.80   0
   0  -2  -3 6338.47   12.18   0
   2   2   3 1334.77    5.13   0
  -2   2  -3 1422.10    5.04   0
  -2  -2   3 1355.15    5.47   0
   2   2   3 1345.90    9.09   0
   2  -2   3 1326.88    7.09   0
  -2  -2  -3 1404.66    5.25   0
   3   2   3 1760.66    5.23   0
  -3  -2   3 1911.13    6.38   0
  -3   2  -3 1744.38    7.20   0
  -3   2  -3 1960.39    5.58   0
   3  -2   3 1817.15    7.59   0
  -3  -2  -3 2063.75    5.80   0
   4   2   3  619.92    3.88   0
  -4   2  -3  715.95    4.22   0
  -4  -2   3  661.24    4.65   0
  -4   2  -3  652.04    5.26   0
  -4  -2  -3  701.90    4.00   0
   4  -2   3  593.46    4.84   0
  -5   2  -3  286.23    3.59   0
  -5  -2   3  242.51    4.00   0
  -5   2  -3  243.25    4.31   0
  -5  -2   3  251.77    3.40   0
  -5   2   3  244.94    4.05   0
  -5  -2  -3   -0.26    1.25   0
  -5  -2  -3  270.26    3.59   0
  -6  -2   3  366.61    3.49   0
  -6   2  -3  356.20    4.64   0
  -6   2  -3  403.45    3.79   0
  -6  -2   3  374.15    4.54   0
  -6  -2  -3  371.07    3.59   0
  -6   2   3  361.42    4.39   0
  -7   2  -3   84.76    3.30   0
  -7   2  -3   69.47    3.81   0
  -7  -2   3   71.24    2.71   0
  -7  -2   3   77.98    4.12   0
  -7  -2  -3   72.13    2.86   0
  -7   2   3   74.04    3.85   0
  -8   2  -3   -3.43    3.06   0
  -8  -2   3    4.19    2.67   0
  -8   2  -3    2.21    3.59   0
  -8   2   3    2.32    3.72   0
  -8   2   3    5.09    2.88   0
  -8  -2  -3    0.72    2.67   0
   0   3  -3   31.21    2.67   0
   0  -3  -3   30.26    3.31   0
   0   3   3   32.62    3.48   0
   0  -3   3   29.91    2.66   0
   1  -3  -3 3417.51    9.87   0
  -1   3  -3 3596.59    7.02   0
  -1  -3   3 3751.79    7.88   0
   1   3   3 3509.69    7.59   0
  -1  -3  -3 3732.37    7.81   0
   1  -3   3 3198.40    6.51   0
   1   3  -3 3531.56    7.65   0
  -1   3   3 3480.12    9.57   0
   2   3   3  689.26    4.04   0
   2   3   3  671.70    7.05   0
  -2   3  -3  711.56    3.85   0
  -2  -3   3  723.00    4.46   0
   2   3  -3  617.46    4.17   0
  -2   3   3  595.14    5.80   0
   2  -3   3  645.86    6.42   0
  -2  -3  -3  699.91    4.12   0
  -3   3  -3  414.25    3.59   0
  -3  -3   3  405.86    4.33   0
   3   3   3  367.65    3.58   0
  -3  -3  -3  429.00    3.66   0
   3  -3   3  380.37    5.96   0
  -4   3  -3  723.98    6.13   0
  -4   3  -3  917.67    4.36   0
   4   3   3  763.46    3.73   0
  -4  -3   3  864.65    5.40   0
  -4  -3   3  784.92    3.82   0
  -4  -3  -3  904.70    4.28   0
  -5   3  -3 1242.03    4.75   0
  -5  -3   3 1094.65    4.38   0
  -5   3  -3 1005.34    6.46   0
  -5  -3   3 1148.72    6.30   0
  -5   3   3 1020.47    6.48   0
  -5  -3  -3 1179.96    4.61   0
  -6  -3   3   68.30    4.36   0
  -6  -3   3   70.22    2.92   0
  -6   3  -3   69.64    2.97   0
  -6   3  -3   67.05    4.42   0
  -6   3   3   70.51    4.33   0
  -6  -3  -3   62.89    2.98   0
  -7   3  -3   43.16    4.50   0
  -7  -3   3   48.18    2.66   0
  -7   3  -3   53.82    3.00   0
  -7  -3  -3   53.42    2.78   0
  -7   3   3   55.39    4.51   0
  -8   3  -3   31.30    3.11   0
  -8  -3   3   28.81    2.64   0
  -8   3   3   31.95    4.95   0
  -8  -3  -3   15.64    2.62   0
  -8   3   3   34.75    2.67   0
   0  -4  -3 3191.11    7.54   0
   0   4   3 3096.28    7.47   0
   0  -4   3 3057.89    6.30   0
   0   4  -3 3254.04    6.52   0
   1  -4  -3  801.67    5.34   0
   1   4   3  827.50    4.11   0
  -1   4  -3  947.36    4.03   0
  -1  -4   3  921.80    4.37   0
  -1  -4  -3  900.45    4.44   0
   1  -4   3  807.77    3.77   0
  -1   4   3  861.86    5.35   0
   1   4  -3  880.22    4.19   0
  -2   4  -3 3952.16    6.72   0
  -2  -4   3 4087.21    8.47   0
   2   4   3 3764.96    6.99   0
  -2  -4  -3 3923.16    7.05   0
   2  -4   3 3478.29   11.61   0
  -2   4   3 3751.53   11.31   0
   2   4  -3 3602.04    7.89   0
  -2  -4  -3 4051.06    6.44   0
  -3   4  -3 2186.36    5.34   0
   3   4   3 1920.44    5.02   0
  -3  -4   3 2242.00    7.19   0
   3  -4   3 1966.42   11.39   0
  -3   4   3 1935.84   10.10   0
  -3  -4  -3 2166.37    5.44   0
  -4  -4   3  779.54    3.75   0
  -4  -4   3  897.19    5.77   0
  -4  -4   3  904.61    4.07   0
  -4   4  -3  918.11    4.07   0
  -4   4   3  764.86    7.94   0
  -4   4   3  772.41    7.80   0
  -4  -4  -3  921.23    4.13   0
  -5  -4   3  178.53    4.85   0
  -5  -4   3  153.58    2.96   0
  -5   4  -3  190.04    3.21   0
  -5  -4  -3  167.18    3.05   0
  -5   4   3  146.37    6.47   0
  -5   4   3  167.96    6.48   0
  -6  -4   3   41.75    2.80   0
  -6   4  -3   51.83    2.87   0
  -6  -4   3   41.56    6.23   0
  -6   4   3   36.21    6.74   0
  -6  -4  -3   37.34    2.81   0
  -7   4  -3   68.20    2.93   0
  -7  -4   3   59.48    2.79   0
  -7  -4  -3   70.84    2.82   0
   0   5   3  234.60    3.49   0
   0   5  -3  251.93    2.90   0
   0  -5   3  228.91    2.82   0
   0  -5  -3  252.67    3.71   0
   1   5   3  297.84    3.26   0
  -1   5  -3  327.32    3.02   0
  -1  -5   3  305.29    3.25   0
   1  -5  -3  314.29    4.27   0
   1   5   3  338.45    2.86   0
  -1  -5  -3  326.78    3.44   0
   1   5  -3  306.26    3.22   0
  -1   5   3  291.77    4.04   0
  -2   5  -3  920.95    3.94   0
  -2  -5   3  899.23    4.62   0
   2   5   3  853.99    3.91   0
  -2  -5  -3  894.23    4.25   0
  -2   5   3  819.30    6.46   0
   2   5  -3  849.60    4.60   0
  -3  -5   3  474.17    4.46   0
   3   5   3  415.24    3.30   0
  -3   5  -3  486.39    3.30   0
  -3  -5   3  408.10    3.00   0
  -3   5   3  416.11    7.90   0
  -3  -5  -3  477.21    3.53   0
   3   5  -3  399.94    4.11   0
  -3  -5  -3  467.07    3.04   0
  -4  -5   3  488.62    5.20   0
  -4   5  -3  508.45    3.53   0
  -4  -5   3  425.89    3.04   0
  -4  -5  -3  479.96    2.95   0
  -4  -5  -3  511.68    3.48   0
  -5  -5   3   88.70    2.58   0
  -5  -5   3   82.01    2.76   0
  -5  -5   3   83.98    5.21   0
  -5   5  -3   98.52    2.78   0
  -5  -5  -3   95.68    3.03   0
  -6  -5   3   68.94    2.67   0
  -6  -5   3   84.52    2.59   0
  -6   5  -3   79.60    2.77   0
  -6  -5  -3   70.03    2.77   0
  -7  -5   3   44.36    2.75   0
  -7   5  -3   49.57    2.82   0
  -7  -5   3   51.01    2.48   0
  -7  -5  -3   60.04    2.72   0
   0  -6  -3  340.45    3.80   0
   0   6  -3  306.62    3.00   0
   0   6   3  288.95    3.56   0
   1   6   3 2721.33    5.93   0
   1  -6  -3 2861.54    7.73   0
  -1  -6   3 2775.18    6.25   0
  -1   6  -3 2917.84    5.67   0
   1   6   3 3198.84    5.76   0
  -1   6   3 2712.89    7.36   0
  -1  -6  -3 3091.58    6.42   0
   1   6  -3 2966.55    6.27   0
   2   6   3 1047.69    4.10   0
  -2  -6   3 1098.03    4.83   0
   2  -6  -3  935.08    6.60   0
  -2   6  -3 1154.41    4.11   0
  -2   6   3 1023.15    6.48   0
   2   6  -3 1106.61    4.78   0
  -2  -6  -3 1218.11    4.26   0
   3   6   3   96.80    5.65   0
  -3  -6   3  105.22    3.62   0
  -3  -6   3   94.19    2.63   0
  -3   6  -3  105.79    2.63   0
   3   6   3   94.77    2.69   0
  -3  -6  -3  111.37    2.94   0
   3   6  -3   94.02    3.35   0
  -4  -6   3  903.82    3.78   0
  -4  -6   3  958.31    6.11   0
  -4   6  -3 1106.87    3.93   0
  -4  -6  -3 1056.55    4.07   0
  -4  -6  -3 1079.39    3.67   0
  -5  -6   3  199.71    2.80   0
  -5   6  -3  224.16    2.95   0
  -5  -6  -3  216.75    2.52   0
  -5  -6  -3  212.58    3.06   0
  -6  -6   3   -1.58    2.49   0
  -6   6  -3    2.38    2.63   0
  -6  -6  -3    3.59    2.17   0
  -6  -6  -3   -0.17    2.66   0
  -7  -6   3   24.41    2.84   0
  -7   6  -3   44.26    2.67   0
  -7  -6  -3   46.62    2.63   0
  -7  -6  -3   47.69    2.28   0
   0   7   3 1859.96    5.62   0
   0  -7  -3 2094.51    6.13   0
   0   7  -3 2071.56    5.08   0
   1   7   3  255.46    3.04   0
  -1   7  -3  300.88    3.00   0
   1  -7  -3  267.73    4.17   0
   1   7   3  297.36    2.88   0
  -1  -7   3  239.31    2.91   0
  -1  -7  -3  285.16    3.30   0
  -1   7   3  244.37    3.74   0
   1   7  -3  283.62    3.03   0
   2   7   3  511.55    4.52   0
  -2  -7   3  435.75    3.13   0
  -2   7  -3  520.66    3.20   0
   2  -7  -3  427.02    5.07   0
   2   7   3  450.09    3.01   0
   2   7  -3  507.88    3.34   0
   2   7  -3  482.27    3.63   0
  -2  -7  -3  493.81    3.47   0
   2  -7   3  429.09    4.91   0
  -2   7   3  447.34    4.82   0
  -3   7  -3  528.21    3.19   0
  -3  -7   3  437.23    3.20   0
   3   7   3  449.27    5.58   0
  -3  -7  -3  531.42    3.54   0
   3   7  -3  439.83    4.00   0
  -4   7  -3   46.64    2.57   0
  -4  -7   3   39.56    2.51   0
  -4  -7  -3   52.65    2.74   0
  -5  -7   3   44.15    2.49   0
  -5   7  -3   52.03    2.47   0
  -5  -7  -3   46.97    2.61   0
  -6  -7   3  171.41    2.85   0
  -6   7  -3  208.23    2.89   0
  -6  -7  -3  197.31    3.10   0
  -7  -7   3   21.32    2.62   0
  -7   7  -3   32.27    2.57   0
  -7   7   3   22.36    2.41   0
  -7  -7  -3   22.76    2.61   0
   0   8  -3 1274.39    4.39   0
   0  -8  -3 1233.49    4.92   0
   0  -8   3 1058.50    4.57   0
   0   8   3 1058.89    4.59   0
   1  -8  -3   15.76    3.39   0
   1   8   3   23.73    2.30   0
  -1   8  -3   22.59    2.46   0
  -1  -8   3   16.00    2.54   0
   1  -8   3   13.98    3.08   0
  -1  -8  -3   22.59    3.02   0
   1   8  -3   10.20    2.73   0
  -2   8  -3  426.91    3.05   0
  -2  -8   3  372.96    3.01   0
   2   8   3  411.59    4.08   0
   2  -8  -3  344.24    4.66   0
   2   8  -3  412.75    3.49   0
   2   8  -3  424.78    3.14   0
   2  -8   3  361.26    4.74   0
  -2  -8  -3  425.67    3.28   0
   3   8   3  297.70    4.59   0
  -3  -8   3  277.82    2.95   0
  -3   8  -3  321.76    2.91   0
   3   8  -3  275.02    3.50   0
  -3  -8  -3  305.50    3.16   0
  -4   8  -3   31.44    2.49   0
  -4  -8   3   25.91    2.32   0
   4   8  -3   25.93    3.41   0
  -4  -8  -3   33.99    2.67   0
  -5  -8   3   83.77    2.58   0
  -5   8  -3   84.69    2.48   0
  -5  -8  -3   89.09    2.77   0
  -6  -8   3   80.50    2.61   0
  -6   8  -3   86.12    2.56   0
  -6  -8  -3   84.18    2.82   0
   0  -9   3    6.92    2.85   0
   0   9  -3   10.17    2.59   0
   0  -9  -3    5.28    2.93   0
   1  -9  -3  130.30    3.55   0
  -1   9  -3  132.80    2.63   0
  -1  -9   3  132.46    2.69   0
   1   9   3  133.89    3.22   0
   1   9   3  167.24    2.46   0
  -1  -9  -3  149.65    2.97   0
   1   9  -3  145.78    2.89   0
   1  -9   3  137.50    3.44   0
  -2   9  -3  262.34    2.66   0
  -2  -9   3  210.60    2.83   0
   2   9   3  232.18    3.71   0
   2  -9  -3  191.99    4.08   0
  -2  -9  -3  231.40    3.07   0
   2   9  -3  223.92    3.06   0
   2   9  -3  236.25    2.83   0
   2  -9   3  217.57    4.21   0
  -3  -9   3   -1.07    2.35   0
  -3   9  -3    4.30    2.43   0
   3   9   3    4.86    3.49   0
  -3  -9  -3    8.91    2.49   0
   3   9  -3    4.37    2.76   0
  -4  -9   3  142.86    2.69   0
  -4   9  -3  174.45    2.66   0
  -4  -9  -3  176.71    2.90   0
   4   9  -3  145.93    3.70   0
  -5  -9   3  243.69    2.89   0
  -5   9  -3  285.28    2.81   0
  -5  -9  -3  285.70    3.05   0
  -6  -9   3    4.47    2.47   0
  -6   9  -3   21.81    2.36   0
  -6   9   3   13.02    2.27   0
  -6  -9  -3   15.37    2.59   0
   0 -10  -3   97.62    3.08   0
   0  10  -3   96.39    2.68   0
   0 -10   3   87.33    2.87   0
   0  10   3   89.38    2.79   0
   1  10   3  233.69    2.55   0
  -1 -10   3  209.52    2.95   0
  -1  10  -3  228.41    2.85   0
   1  10   3  224.07    3.07   0
   1 -10  -3  215.83    3.56   0
   1  10  -3  232.20    2.89   0
  -1 -10  -3  222.46    3.00   0
   1 -10   3  194.10    3.53   0
   2 -10  -3   17.32    3.63   0
  -2  10  -3   18.69    2.49   0
  -2 -10   3   27.03    2.52   0
   2  10   3   31.08    3.12   0
   2 -10   3   20.45    3.64   0
   2  10  -3   33.35    2.55   0
  -2 -10  -3   32.45    2.58   0
   2  10  -3   31.43    2.39   0
  -3  10  -3  154.31    2.51   0
  -3 -10   3  122.65    2.60   0
   3  10   3  144.84    3.68   0
   3  10  -3  111.93    3.16   0
  -3 -10  -3  130.01    2.80   0
  -4  10  -3   54.88    2.37   0
  -4 -10   3   48.39    2.55   0
   4  10  -3   51.36    3.10   0
  -4 -10  -3   44.23    2.66   0
  -5 -10   3   30.42    2.28   0
  -5  10  -3   33.12    2.30   0
  -5  10   3   36.29    2.24   0
  -5 -10  -3   33.11    2.59   0
  -6  10  -3   18.65    2.31   0
  -6 -10   3   25.80    2.39   0
  -6  10   3   30.89    2.17   0
   0  11  -3    1.97    2.39   0
   0  11   3   10.99    2.46   0
   0 -11   3    9.32    2.72   0
   0 -11  -3    7.08    2.89   0
  -1 -11   3   71.27    2.70   0
   1 -11  -3   76.95    3.24   0
  -1  11  -3   96.20    2.60   0
   1  11   3   94.13    2.50   0
   1  11   3   92.80    2.84   0
  -1  11   3   78.89    2.62   0
   1  11  -3  101.59    2.78   0
  -1 -11  -3   85.52    2.84   0
   1 -11   3   66.75    3.11   0
  -2  11  -3  135.43    2.55   0
  -2 -11   3  123.57    2.61   0
   2  11   3  135.50    3.25   0
   2 -11  -3  107.36    3.69   0
   2  11  -3  131.71    2.87   0
  -2 -11  -3  128.97    2.80   0
  -2  11   3  116.73    2.46   0
   2  11  -3  141.92    2.66   0
   2 -11   3  125.55    3.86   0
  -3  11  -3   45.20    2.34   0
   3  11   3   50.32    3.40   0
  -3 -11   3   31.48    2.49   0
  -3  11   3   48.40    2.24   0
   3  11  -3   30.81    2.82   0
  -3 -11  -3   46.62    2.65   0
  -4 -11   3  100.50    2.57   0
  -4  11  -3  141.60    2.47   0
  -4  11   3  117.48    2.34   0
  -4 -11  -3  136.37    2.75   0
   4  11  -3   97.39    3.40   0
  -5 -11   3   13.96    2.34   0
  -5  11  -3   10.61    2.21   0
  -5 -11  -3   -8.69    2.49   0
  -5  11   3   -6.05    2.04   0
   0  12  -3   54.63    2.51   0
   0  12   3   52.34    2.56   0
   0 -12  -3   37.04    2.90   0
   0 -12   3   41.03    2.80   0
  -1 -12   3    5.51    2.62   0
   1  12   3   25.67    2.40   0
   1 -12  -3   13.78    2.99   0
   1  12   3   16.51    2.69   0
  -1  12  -3   18.07    2.35   0
   1  12  -3   13.57    2.58   0
   1 -12   3   10.15    3.01   0
  -1  12   3   12.31    2.23   0
  -1 -12  -3   28.17    2.67   0
   2 -12  -3   66.93    3.53   0
  -2  12  -3   94.71    2.43   0
   2  12   3   90.27    3.06   0
  -2 -12   3   78.12    2.57   0
   2  12  -3   92.98    2.43   0
   2 -12   3   74.66    3.90   0
  -2 -12  -3   86.62    2.80   0
   2  12  -3   75.67    2.73   0
  -2  12   3   82.53    2.37   0
   3  12   3   16.79    3.25   0
  -3  12  -3   26.79    2.34   0
  -3 -12   3   28.42    2.36   0
   3  12  -3   17.96    2.70   0
  -3  12   3   23.24    2.19   0
  -3 -12  -3   22.80    2.51   0
  -4 -12   3   39.47    2.39   0
  -4  12  -3   33.59    2.26   0
   4  12  -3   33.84    2.99   0
  -4 -12  -3   51.45    2.49   0
  -4  12   3   36.36    2.12   0
   0  13  -3  329.62    3.17   0
   0  13   3  312.91    3.08   0
   0 -13  -3  274.69    3.36   0
   0 -13   3  281.08    3.31   0
   1 -13  -3   66.64    3.34   0
  -1 -13   3   66.14    2.71   0
  -1  13  -3   80.62    2.53   0
   1  13   3   89.83    2.45   0
   1  13   3   91.33    2.82   0
   1 -13   3   76.35    3.26   0
  -1  13   3   82.40    2.49   0
   1  13  -3   88.32    2.68   0
  -1 -13  -3   78.68    2.80   0
  -2 -13   3   23.19    2.52   0
   2  13   3    7.43    2.92   0
  -2  13  -3   19.87    2.35   0
   2 -13  -3   10.00    3.42   0
  -2  13   3    9.93    2.29   0
  -2 -13  -3    5.57    2.64   0
   2 -13   3    6.84    3.57   0
   2  13  -3   18.17    2.68   0
  -3  13  -3   85.10    2.36   0
   3  13   3   74.90    3.45   0
  -3 -13   3   82.12    2.58   0
  -3 -13  -3   70.41    2.64   0
  -3  13   3   76.31    2.24   0
   3  13  -3   70.01    2.83   0
   0 -14   3    0.21    2.63   0
   0  14  -3    1.45    2.44   0
   0 -14  -3    5.77    2.75   0
   0  14   3    5.79    2.41   0
   1  14   3   36.14    2.35   0
   1  14   3   35.81    2.69   0
  -1  14  -3   24.90    2.40   0
   1 -14  -3   19.09    3.05   0
  -1 -14   3   26.17    2.53   0
   1 -14   3   16.60    3.21   0
  -1  14   3   25.79    2.33   0
   1  14  -3   22.07    2.45   0
  -1 -14  -3   20.81    2.70   0
   1  14  -3   35.31    2.50   0
  -2 -14   3   36.45    2.52   0
   2  14   3   39.56    2.85   0
  -2  14  -3   41.98    2.39   0
   2  14  -3   37.96    2.63   0
  -2 -14  -3   33.34    2.50   0
  -2  14   3   21.64    2.37   0
   1   0   4 8372.23   12.70   0
   2   0   4  214.36    3.53   0
  -2   0  -4  186.47    3.45   0
   2   0   4  198.28    3.40   0
  -2   0  -4  193.97    3.44   0
  -3   0  -4  781.11    4.44   0
   3   0   4  748.94    4.46   0
  -3   0  -4  793.10    4.79   0
   4   0   4  516.17    4.08   0
  -4   0  -4  567.40    4.21   0
  -4   0  -4  599.03    4.61   0
  -5   0  -4   50.08    3.85   0
  -5   0   4   46.72    3.07   0
  -5   0  -4   43.27    3.38   0
  -6   0   4  726.55    4.30   0
  -6   0  -4  832.18    5.66   0
  -6   0  -4  773.97    4.54   0
  -7   0   4  225.34    3.54   0
  -7   0   4  210.35    3.51   0
  -7   0  -4  235.54    3.62   0
  -7   0  -4  248.62    4.82   0
  -8   0   4    1.01    2.98   0
  -8   0  -4    4.60    3.05   0
  -8   0   4    5.13    3.09   0
   0  -1   4 5002.99    9.08   0
   0   1   4 4534.44    9.57   0
   0  -1  -4 4150.86    9.24   0
   0   1   4 4657.54    9.06   0
   0   1  -4 4867.62    9.00   0
   1   1   4 6444.62   10.70   0
  -1  -1   4 6228.08    9.78   0
   1   1  -4 5598.54    9.32   0
   1  -1   4 5906.63   11.15   0
   1  -1   4 6397.98   10.05   0
  -1  -1  -4 6537.98   10.63   0
  -2   1  -4  767.92    4.25   0
   2   1   4  789.17    4.65   0
  -2  -1   4  700.55    3.91   0
  -2   1  -4  705.91    4.63   0
   2   1   4  748.39    5.15   0
  -2  -1  -4  728.83    5.14   0
   2  -1   4  781.83    5.08   0
   2  -1   4  713.76    4.04   0
  -2  -1  -4  756.38    4.21   0
  -3  -1   4  379.38    3.45   0
  -3   1  -4  407.21    3.86   0
  -3   1  -4  376.88    4.20   0
   3   1   4  390.53    3.73   0
   3  -1   4  382.54    4.10   0
  -3  -1  -4  408.09    3.78   0
  -3  -1  -4  394.74    4.71   0
   4   1   4 1008.67    4.57   0
  -4  -1   4 1034.28    4.64   0
  -4   1  -4 1062.77    5.22   0
  -4   1  -4 1200.40    5.07   0
  -4  -1  -4 1109.15    6.44   0
  -4  -1  -4 1167.15    4.74   0
   4  -1   4 1011.68    5.13   0
  -5   1  -4  282.94    3.90   0
  -5  -1   4  276.29    3.52   0
  -5  -1   4  265.20    3.40   0
  -5   1  -4  318.05    3.97   0
  -5  -1  -4  305.14    5.07   0
  -5   1   4  257.07    3.84   0
  -5  -1  -4  299.49    3.68   0
  -6  -1   4    6.29    3.12   0
  -6   1  -4    5.68    3.25   0
  -6   1  -4    8.25    3.36   0
  -6  -1   4   12.45    2.89   0
  -6   1   4   11.05    3.32   0
  -6  -1  -4    6.24    4.62   0
  -6  -1  -4   12.64    2.92   0
  -7  -1   4   97.53    3.42   0
  -7   1  -4  110.55    3.48   0
  -7   1  -4  104.19    3.55   0
  -7  -1   4  102.09    3.15   0
  -7   1   4   92.69    3.43   0
  -7  -1  -4   95.31    3.21   0
  -8   1  -4   17.71    3.24   0
  -8   1  -4   16.37    3.56   0
  -8  -1   4   23.42    2.89   0
  -8  -1   4   21.46    3.46   0
  -8  -1   4   12.62    3.74   0
  -8   1   4   16.25    3.25   0
  -8  -1  -4   15.12    2.81   0
  -8   1   4   18.52    2.71   0
   0   2   4  763.15    4.66   0
   0  -2  -4  701.17    4.81   0
   0   2   4  714.21    4.75   0
   0   2  -4  694.91    4.04   0
   0  -2   4  743.54    4.15   0
  -1   2  -4 3141.55    6.70   0
   1   2   4 2927.95    8.11   0
   1   2   4 3302.17    7.63   0
  -1  -2   4 3135.62    7.01   0
  -1   2   4 2596.27    7.60   0
  -1  -2  -4 3058.90    7.36   0
   1  -2   4 3037.81    6.64   0
   1   2  -4 3098.61   10.56   0
   1   2  -4 2799.31    6.67   0
   2   2   4 2851.27    6.78   0
   2   2   4 2750.95    9.32   0
  -2   2  -4 2905.30    6.31   0
  -2  -2   4 2823.30    8.32   0
  -2  -2   4 2695.06    6.61   0
   2  -2   4 2532.77    6.01   0
  -2  -2  -4 2931.77    6.64   0
   2  -2   4 2852.47    8.59   0
   3   2   4 1150.01    4.62   0
  -3   2  -4 1053.98    5.64   0
  -3  -2   4 1199.02    5.01   0
  -3   2  -4 1305.25    4.90   0
   3  -2   4 1199.80    6.15   0
  -3  -2  -4 1248.96    4.66   0
  -4   2  -4  439.62    4.41   0
  -4   2  -4  514.92    3.86   0
  -4  -2   4  456.15    4.00   0
   4   2   4  457.15    3.69   0
  -4  -2  -4  493.38    3.86   0
   4  -2   4  441.34    4.39   0
  -5   2  -4  541.76    4.74   0
  -5  -2   4  548.18    3.81   0
  -5  -2   4  558.72    4.35   0
  -5   2  -4  622.82    4.12   0
  -5   2   4  525.26    4.55   0
  -5  -2  -4  581.56    3.87   0
  -6  -2   4  134.84    3.08   0
  -6   2  -4  159.50    3.47   0
  -6   2  -4  149.96    3.86   0
  -6  -2   4  147.81    3.72   0
  -6   2   4  137.89    3.98   0
  -6  -2  -4  160.67    3.14   0
  -7   2  -4   50.23    3.14   0
  -7   2  -4   35.29    3.55   0
  -7  -2   4   42.75    2.86   0
  -7  -2   4   44.68    3.57   0
  -7   2   4   40.52    3.59   0
  -7  -2  -4   49.98    2.82   0
  -8  -2   4   40.34    4.36   0
  -8  -2   4   28.94    2.71   0
  -8   2  -4   29.47    3.73   0
  -8   2  -4   43.50    3.22   0
  -8  -2   4   35.60    4.61   0
  -8   2   4   38.26    3.79   0
  -8  -2  -4   38.10    2.86   0
   0   3   4   23.64    3.24   0
   0   3  -4   26.11    2.49   0
   0  -3   4   22.99    2.50   0
   0  -3  -4   20.54    3.43   0
   1   3   4  418.78    3.80   0
  -1   3  -4  426.42    3.35   0
   1  -3  -4  370.83    4.28   0
  -1  -3   4  446.66    3.41   0
  -1   3   4  405.77    4.25   0
  -1  -3  -4  430.32    3.68   0
   1  -3   4  413.40    3.26   0
   1   3  -4  405.36    3.28   0
  -2  -3   4  692.68    4.02   0
   2   3   4  685.73    3.82   0
  -2   3  -4  696.79    3.70   0
   2   3   4  641.36    5.60   0
   2   3  -4  594.55    3.76   0
  -2  -3  -4  713.82    4.03   0
  -2   3   4  586.34    4.96   0
   2  -3   4  625.77    5.50   0
   2  -3   4  591.14    3.45   0
   3   3   4 1576.77    4.85   0
  -3  -3   4 1701.37    5.61   0
  -3   3  -4 1742.75    4.90   0
  -3  -3   4 1699.91    5.81   0
  -3  -3  -4 1802.56    5.18   0
   3  -3   4 1654.54    7.69   0
  -4  -3   4  227.08    3.86   0
  -4   3  -4  242.57    3.22   0
   4   3   4  208.50    3.06   0
   4  -3   4  212.08    4.47   0
  -4  -3  -4  237.28    3.22   0
  -5  -3   4  295.61    3.41   0
  -5   3  -4  335.18    3.42   0
  -5   3  -4  251.54    4.66   0
  -5  -3   4  310.96    4.25   0
  -5  -3  -4  305.53    3.30   0
  -5   3   4  269.83    4.61   0
  -6   3  -4  243.95    4.70   0
  -6  -3   4  292.32    4.45   0
  -6  -3   4  259.87    3.07   0
  -6   3  -4  328.33    3.47   0
  -6   3   4  264.53    4.64   0
  -6  -3  -4  286.18    3.25   0
  -7   3  -4   95.89    3.22   0
  -7  -3   4   89.75    2.86   0
  -7  -3   4  103.95    4.57   0
  -7   3   4  100.15    4.50   0
  -7  -3  -4   94.77    2.82   0
   0  -4   4  172.84    2.75   0
   0   4   4  170.32    3.13   0
   0  -4  -4  180.37    3.43   0
   0   4  -4  173.13    2.76   0
   1   4   4 2752.24    6.18   0
  -1   4  -4 2980.93    5.82   0
   1  -4  -4 2609.03    7.42   0
  -1  -4   4 2883.83    6.35   0
  -1   4   4 2811.92    7.65   0
   1   4  -4 2818.33    6.15   0
   1  -4   4 2615.57    5.57   0
  -1  -4  -4 2782.29    6.42   0
   2   4   4 4508.54    7.37   0
  -2  -4   4 4901.86    8.41   0
  -2   4  -4 4745.41    7.13   0
   2   4  -4 4327.36    8.02   0
  -2  -4  -4 4662.08    6.74   0
  -2  -4  -4 4885.97    7.65   0
  -2   4   4 4353.92   10.32   0
   2  -4   4 4091.25   10.77   0
  -3  -4   4  554.61    4.22   0
  -3   4  -4  538.68    3.40   0
   3   4   4  507.57    3.56   0
   3  -4   4  510.82    6.11   0
  -3  -4  -4  576.04    3.76   0
  -3   4   4  478.79    5.40   0
  -4   4  -4  595.68    3.69   0
  -4  -4   4  586.51    3.77   0
   4   4   4  492.47    3.40   0
  -4  -4   4  591.64    4.69   0
   4  -4   4  480.35    6.15   0
  -4   4   4  482.43    5.80   0
  -4  -4  -4  589.28    3.70   0
  -5   4  -4   15.63    2.68   0
  -5  -4   4   13.73    3.66   0
  -5  -4   4   12.13    2.74   0
  -5   4   4    6.12    4.70   0
  -5   4   4    4.25    4.55   0
  -5  -4  -4    0.51    2.78   0
  -6  -4   4   48.04    2.71   0
  -6  -4   4   52.84    4.38   0
  -6   4  -4   52.38    2.84   0
  -6   4   4   41.86    5.04   0
  -6   4   4   49.52    5.26   0
  -6  -4  -4   52.59    2.79   0
  -7   4  -4   30.26    2.74   0
  -7  -4   4   23.34    2.76   0
  -7  -4  -4   22.45    2.73   0
   0  -5  -4  534.49    4.10   0
   0   5   4  485.25    3.92   0
   0   5  -4  530.21    3.32   0
   0  -5   4  501.03    3.26   0
   1   5   4  856.89    3.89   0
   1  -5  -4  880.99    5.02   0
  -1  -5   4  929.61    4.12   0
  -1   5  -4  970.82    3.83   0
   1  -5   4  856.76    3.61   0
  -1   5   4  889.87    4.97   0
   1   5  -4  895.36    3.90   0
  -1  -5  -4  949.32    4.24   0
   2   5   4  716.77    3.81   0
  -2   5  -4  898.96    3.77   0
  -2  -5   4  865.95    4.38   0
   2   5  -4  785.40    4.24   0
  -2   5   4  803.36    5.80   0
  -2  -5  -4  846.02    4.04   0
  -3   5  -4   97.54    2.65   0
  -3  -5   4   91.48    3.36   0
   3   5   4   82.22    2.88   0
  -3   5   4   77.84    4.90   0
  -3  -5  -4   94.07    2.95   0
   3   5  -4   73.99    3.10   0
  -3  -5  -4   85.64    2.46   0
   3  -5   4   84.07    5.38   0
  -4  -5   4   73.29    3.70   0
  -4   5  -4   83.42    2.71   0
  -4  -5   4   62.02    2.36   0
   4   5   4   61.34    2.39   0
  -4   5   4   62.16    6.31   0
  -4  -5  -4   73.65    2.92   0
  -5  -5   4  283.87    4.89   0
  -5  -5   4  264.71    2.91   0
  -5   5  -4  295.65    3.20   0
  -5  -5  -4  291.61    3.18   0
  -6  -5   4   84.06    2.76   0
  -6  -5   4   86.92    2.65   0
  -6  -5   4   83.51    5.79   0
  -6   5  -4   85.35    2.79   0
  -6  -5  -4   87.84    2.93   0
  -7  -5   4   24.83    2.63   0
  -7  -5   4   29.91    2.43   0
  -7   5  -4   15.58    2.77   0
  -7  -5  -4   21.55    2.67   0
   0   6   4  688.20    4.18   0
   0   6  -4  732.07    3.53   0
   0  -6  -4  723.55    4.26   0
   0  -6   4  685.00    3.54   0
   1   6   4  941.59    3.72   0
  -1  -6   4  886.44    4.07   0
  -1   6  -4  943.21    3.80   0
   1  -6  -4  848.84    5.08   0
   1   6   4  843.02    3.98   0
   1   6  -4  872.34    3.93   0
  -1  -6  -4  934.85    4.30   0
  -1   6   4  845.29    4.92   0
  -2   6  -4 1351.87    4.23   0
   2  -6  -4 1072.03    6.15   0
  -2  -6   4 1318.35    4.86   0
   2   6   4 1166.13    4.30   0
  -2   6   4 1243.89    6.28   0
  -2  -6  -4 1413.47    4.65   0
   2   6  -4 1221.70    4.77   0
   3   6   4 1153.34    4.09   0
   3   6   4 1167.62    8.70   0
  -3   6  -4 1310.70    4.14   0
  -3  -6   4 1231.37    5.25   0
   3   6   4 1145.62    8.22   0
   3   6  -4 1103.68    4.88   0
   3  -6   4 1072.86    8.90   0
  -3   6   4 1120.72    7.91   0
  -3  -6  -4 1273.55    4.38   0
  -4   6  -4   49.17    2.51   0
  -4  -6   4   32.83    3.42   0
  -4  -6   4   42.82    2.54   0
  -4  -6  -4   45.71    2.32   0
  -4  -6  -4   45.10    2.83   0
  -5  -6   4  108.40    2.74   0
  -5   6  -4  133.74    2.76   0
  -5  -6   4  118.82    4.50   0
  -5  -6  -4  122.37    2.39   0
  -5  -6  -4  132.10    2.95   0
  -6  -6   4  123.29    2.74   0
  -6   6  -4  126.34    2.82   0
  -6  -6  -4  101.78    2.89   0
  -6  -6  -4  122.52    2.34   0
  -7  -6   4   76.36    2.77   0
  -7   6  -4   95.59    2.81   0
  -7  -6  -4   76.76    2.71   0
  -7  -6  -4   88.05    2.38   0
   0   7   4 1209.12    4.98   0
   0  -7  -4 1374.96    5.16   0
   0   7  -4 1413.53    4.32   0
   1   7   4  929.77    3.62   0
  -1   7  -4  871.18    3.70   0
   1   7   4  790.88    3.91   0
   1  -7  -4  850.89    4.98   0
  -1  -7   4  858.20    3.95   0
  -1  -7  -4  865.38    4.09   0
   1   7  -4  909.84    4.02   0
  -1   7   4  776.31    4.64   0
  -2  -7   4  396.99    3.53   0
  -2   7  -4  411.81    3.08   0
   2   7   4  371.66    3.10   0
   2  -7  -4  334.73    4.56   0
   2   7  -4  400.52    3.42   0
  -2  -7  -4  440.78    3.23   0
  -2   7   4  376.31    4.63   0
   2   7  -4  421.12    3.29   0
   3   7   4   33.99    2.54   0
  -3  -7   4   48.19    2.50   0
  -3   7  -4   41.19    2.56   0
   3   7   4   42.94    4.40   0
  -3  -7   4   50.67    3.32   0
   3  -7   4   34.59    5.74   0
  -3   7   4   43.02    4.90   0
  -3  -7  -4   49.34    2.83   0
   3  -7   4   40.84    5.53   0
   3   7  -4   37.88    2.98   0
  -4  -7   4   72.09    2.49   0
  -4   7  -4  100.81    2.53   0
  -4  -7   4   85.43    3.63   0
  -4  -7  -4   84.37    2.76   0
  -5   7  -4  136.66    2.67   0
  -5  -7   4  120.13    2.63   0
  -5  -7  -4  125.25    2.78   0
  -6   7  -4   29.75    2.54   0
  -6  -7   4   21.87    2.46   0
  -6  -7  -4   32.00    2.63   0
  -7  -7   4   77.19    2.76   0
  -7   7  -4   90.98    2.76   0
  -7  -7  -4   93.23    2.83   0
   0   8  -4  213.91    2.81   0
   0   8   4  164.33    3.13   0
   0  -8  -4  189.94    3.41   0
   1  -8  -4  475.25    4.11   0
   1   8   4  443.54    3.43   0
   1   8   4  543.82    2.95   0
  -1   8  -4  556.57    3.17   0
   1   8  -4  512.08    3.33   0
  -1   8   4  450.81    3.94   0
  -1  -8  -4  503.77    3.71   0
  -2   8  -4  354.50    3.00   0
  -2  -8   4  317.29    2.93   0
   2   8   4  309.30    2.92   0
   2  -8  -4  260.58    4.31   0
   2   8   4  334.49    4.10   0
  -2  -8  -4  333.62    3.23   0
   2  -8   4  279.61    4.32   0
  -2   8   4  298.54    4.26   0
   2   8  -4  332.95    3.15   0
   2   8  -4  307.58    3.24   0
   3   8   4   78.78    4.15   0
  -3   8  -4   93.84    2.53   0
  -3  -8   4   67.19    2.51   0
   3  -8   4   68.48    6.09   0
   3  -8   4   75.89    6.01   0
  -3  -8  -4   80.51    2.81   0
   3   8  -4   70.63    2.93   0
  -4   8  -4  387.43    3.00   0
  -4  -8   4  325.49    3.01   0
  -4  -8  -4  373.37    3.32   0
   4   8  -4  294.59    3.91   0
  -5   8  -4    4.74    2.34   0
  -5  -8   4   -1.48    2.52   0
  -5  -8  -4    2.56    2.68   0
  -6  -8   4   23.05    2.46   0
  -6   8  -4   24.08    2.44   0
  -6  -8  -4   15.73    2.66   0
   0   9  -4  127.40    2.76   0
   0  -9   4  106.56    3.02   0
   0   9   4  107.23    2.83   0
   0  -9  -4  114.95    3.13   0
   1   9   4  182.97    2.62   0
   1  -9  -4  145.06    3.53   0
   1   9   4  137.48    2.68   0
  -1  -9   4  131.70    2.83   0
  -1   9  -4  180.48    2.71   0
   1  -9   4  136.19    3.27   0
   1   9  -4  162.29    2.87   0
  -1  -9  -4  159.81    2.88   0
  -2   9  -4  324.32    2.83   0
   2   9   4  279.55    3.72   0
   2  -9  -4  222.20    4.12   0
  -2  -9   4  246.63    2.84   0
   2  -9   4  253.86    4.14   0
   2   9  -4  281.91    3.01   0
  -2  -9  -4  271.33    3.23   0
   2   9  -4  272.85    3.12   0
  -3  -9   4  188.70    2.70   0
  -3   9  -4  253.36    2.74   0
   3   9   4  211.75    4.34   0
   3  -9   4  178.53    6.33   0
   3   9  -4  187.61    3.05   0
  -3  -9  -4  237.48    2.98   0
   3  -9   4  191.40    6.55   0
  -4   9  -4  276.36    2.79   0
  -4  -9   4  237.32    2.80   0
   4   9  -4  219.25    3.65   0
  -4  -9  -4  280.94    3.05   0
  -5   9  -4   33.28    2.46   0
  -5  -9   4   31.75    2.50   0
  -5  -9  -4   40.54    2.46   0
  -6  -9   4   31.75    2.47   0
  -6   9  -4   25.01    2.25   0
  -6  -9  -4   27.49    2.64   0
   0 -10  -4  276.58    3.33   0
   0 -10   4  253.51    3.11   0
   0  10  -4  317.68    3.10   0
   1  10   4  237.68    2.71   0
  -1 -10   4  197.61    2.96   0
   1 -10  -4  205.80    3.52   0
   1  10   4  211.68    3.27   0
  -1  10  -4  221.96    2.89   0
   1  10  -4  223.58    2.90   0
  -1 -10  -4  225.61    3.14   0
   1 -10   4  183.07    3.35   0
  -2  10  -4   97.60    2.44   0
  -2 -10   4   73.97    2.61   0
   2  10   4   90.62    3.24   0
   2 -10  -4   64.71    3.67   0
   2 -10   4   87.53    3.72   0
  -2 -10  -4   88.88    2.68   0
   2  10  -4   90.63    2.54   0
   2  10  -4   88.23    2.63   0
  -3 -10   4   36.73    2.44   0
   3  10   4   41.54    3.54   0
  -3  10  -4   47.99    2.50   0
   3  10  -4   39.63    2.81   0
   3 -10   4   41.02    5.87   0
  -3 -10  -4   58.98    2.62   0
   3 -10   4   48.66    6.26   0
  -4  10  -4   62.70    2.42   0
  -4 -10   4   54.14    2.45   0
   4  10  -4   37.07    3.09   0
  -4 -10  -4   61.92    2.65   0
  -5  10  -4   46.98    2.38   0
  -5 -10   4   46.06    2.49   0
  -5 -10  -4   52.84    2.62   0
   0  11  -4  227.23    2.95   0
   0 -11  -4  199.31    3.19   0
   0  11   4  208.11    3.00   0
   0 -11   4  182.33    3.00   0
  -1 -11   4   54.41    2.64   0
  -1  11  -4   75.80    2.38   0
   1 -11  -4   56.31    3.18   0
   1  11   4   67.32    2.30   0
   1  11   4   60.77    2.87   0
   1  11  -4   69.52    2.62   0
   1 -11   4   65.09    3.11   0
  -1 -11  -4   67.69    2.79   0
   2  11   4   23.49    2.98   0
   2 -11  -4   22.07    3.26   0
  -2  11  -4   21.20    2.34   0
  -2 -11   4   24.54    2.43   0
   2  11  -4   19.16    2.55   0
   2 -11   4   21.60    3.35   0
   2  11  -4   20.06    2.42   0
  -2 -11  -4   36.27    2.60   0
   3  11   4   82.10    3.58   0
  -3  11  -4   96.95    2.32   0
  -3 -11   4   80.42    2.51   0
   3  11  -4   73.53    2.82   0
  -3 -11  -4   96.78    2.65   0
  -4  11  -4   54.77    2.36   0
  -4 -11   4   50.58    2.38   0
  -4 -11  -4   54.49    2.43   0
   4  11  -4   40.24    2.94   0
  -5 -11   4   21.43    2.35   0
  -5  11  -4   24.38    2.19   0
  -5  11   4   15.85    2.14   0
  -5 -11  -4   23.54    2.52   0
   0  12  -4   19.66    2.45   0
   0 -12   4   -0.67    2.72   0
   0 -12  -4   16.69    2.73   0
   0  12   4    8.41    2.49   0
  -1 -12   4   30.20    2.55   0
  -1  12  -4   39.08    2.44   0
   1 -12  -4   29.64    3.04   0
   1  12   4   30.94    2.40   0
   1  12   4   35.05    2.68   0
   1  12  -4   32.35    2.63   0
  -1  12   4   40.34    2.37   0
   1 -12   4   28.45    3.02   0
  -1 -12  -4   29.92    2.75   0
  -2 -12   4   13.77    2.36   0
  -2  12  -4   22.71    2.33   0
   2  12   4    1.26    2.88   0
   2 -12  -4   11.24    3.19   0
   2  12  -4    1.25    2.54   0
  -2  12   4   13.44    2.26   0
   2 -12   4    6.62    3.49   0
  -2 -12  -4   10.59    2.57   0
   2  12  -4   19.75    2.35   0
   3  12   4  101.29    3.58   0
  -3  12  -4  107.63    2.42   0
  -3 -12   4   88.12    2.56   0
  -3 -12  -4  107.48    2.62   0
   3  12  -4   79.62    2.97   0
  -3  12   4  107.98    2.30   0
  -4  12  -4   50.33    2.27   0
  -4 -12   4   45.07    2.31   0
   4  12  -4   30.39    2.84   0
  -4 -12  -4   41.16    2.52   0
  -4  12   4   44.97    2.21   0
   0 -13   4   33.37    2.69   0
   0  13  -4   38.82    2.48   0
   0  13   4   28.97    2.48   0
   0 -13  -4   31.77    2.79   0
  -1  13  -4  143.81    2.70   0
   1 -13  -4   98.47    3.27   0
   1  13   4  122.44    2.99   0
  -1 -13   4  106.67    2.74   0
   1  13   4  119.94    2.59   0
   1 -13   4  109.43    3.29   0
  -1 -13  -4  125.29    2.97   0
  -1  13   4  111.78    2.39   0
   1  13  -4  126.47    2.72   0
  -2  13  -4  132.73    2.54   0
   2  13   4  132.16    3.21   0
  -2 -13   4  108.58    2.64   0
   2 -13  -4   84.76    3.58   0
   2  13  -4  121.65    2.86   0
  -2 -13  -4  125.11    2.70   0
   2 -13   4  110.49    4.00   0
  -2  13   4  107.69    2.35   0
  -3 -13   4    0.56    2.31   0
  -3  13  -4   11.97    2.15   0
   3  13   4    3.56    3.18   0
  -3 -13  -4   15.60    2.39   0
  -3  13   4   13.46    2.11   0
   3  13  -4   11.77    2.60   0
   0  14  -4    2.55    2.43   0
   0 -14   4   -0.31    2.66   0
   0  14   4   -5.99    2.39   0
   0 -14  -4    1.45    2.81   0
   1  14   4   23.01    2.66   0
  -1 -14   4   14.30    2.56   0
   1 -14  -4   24.13    3.05   0
  -1  14  -4   35.68    2.39   0
   1  14  -4   22.02    2.49   0
  -1 -14  -4   19.54    2.74   0
  -1  14   4   31.78    2.26   0
   1 -14   4   27.64    3.04   0
  -2 -14   4   39.03    2.41   0
   2  14   4   32.02    2.98   0
  -2  14  -4   36.99    2.27   0
   2  14  -4   29.63    2.61   0
  -2 -14  -4   25.97    2.53   0
  -2  14   4   19.34    2.21   0
  -1   0   5   90.48    2.46   0
  -1   0  -5   85.49    3.19   0
   1   0   5   85.88    3.30   0
   1   0   5   97.39    2.92   0
  -1   0  -5   95.11    2.76   0
  -2   0  -5 4135.58    7.84   0
   2   0   5 4650.45    8.84   0
  -2   0  -5 4247.55    8.31   0
   2   0   5 4168.19    8.33   0
  -3   0  -5   66.16    3.29   0
   3   0   5   58.87    3.39   0
   3   0   5   58.61    3.11   0
  -3   0  -5   73.61    3.15   0
   4   0   5   85.83    3.31   0
  -4   0  -5   85.24    3.35   0
  -4   0  -5   97.14    3.40   0
  -5   0  -5  408.81    3.78   0
   5   0   5  378.00    3.55   0
  -5   0  -5  461.96    4.46   0
  -6   0  -5    3.71    3.02   0
  -6   0  -5    1.88    3.79   0
  -6   0   5   -0.37    3.03   0
  -7   0   5    9.91    2.96   0
  -7   0   5   10.72    2.87   0
  -7   0  -5   -0.77    3.71   0
  -7   0  -5    2.42    2.99   0
  -8   0   5   34.69    2.94   0
  -8   0   5   48.38    3.05   0
  -8   0  -5   33.77    3.18   0
   0   1  -5 3558.87    7.13   0
   0  -1  -5 3086.24    7.42   0
   0  -1   5 3676.42    7.24   0
   0   1   5 3252.03    7.50   0
   0   1   5 3335.59    7.09   0
   1   1   5  711.71    4.31   0
   1   1   5  724.97    4.42   0
  -1  -1   5  704.33    3.80   0
  -1   1  -5  718.22    3.91   0
  -1  -1  -5  692.98    4.08   0
   1  -1   5  740.51    3.91   0
   1   1  -5  671.14    3.71   0
   1  -1   5  644.13    4.54   0
  -1  -1  -5  668.88    4.14   0
   2   1   5 1237.39    5.56   0
  -2   1  -5 1086.98    4.91   0
   2   1   5 1297.60    5.19   0
  -2   1  -5 1249.52    4.71   0
  -2  -1   5 1188.66    4.45   0
  -2  -1  -5 1171.19    4.81   0
   2  -1   5 1240.34    4.78   0
   2  -1   5 1217.53    5.48   0
  -2  -1  -5 1171.19    5.43   0
  -3   1  -5  759.52    4.54   0
   3   1   5  730.79    5.07   0
   3   1   5  800.52    4.30   0
  -3  -1   5  749.38    3.96   0
  -3   1  -5  833.08    4.31   0
  -3  -1  -5  797.08    5.22   0
  -3  -1  -5  784.43    4.27   0
   3  -1   5  823.31    4.89   0
   3  -1   5  721.37    4.24   0
  -4   1  -5  321.16    3.97   0
  -4   1  -5  361.18    3.69   0
  -4  -1   5  329.26    3.35   0
   4   1   5  313.47    3.61   0
  -4  -1  -5  340.22    4.54   0
   4  -1   5  347.40    3.85   0
  -4  -1  -5  362.38    3.83   0
  -5   1  -5  931.13    4.84   0
  -5   1  -5  792.77    4.72   0
  -5  -1   5  810.95    4.32   0
   5   1   5  762.83    4.10   0
  -5  -1  -5  850.55    4.48   0
  -5  -1  -5  849.98    6.11   0
   5  -1   5  728.56    4.53   0
  -6  -1   5  611.85    4.00   0
  -6   1  -5  642.66    4.68   0
  -6   1  -5  734.23    4.73   0
  -6  -1   5  633.24    4.38   0
  -6  -1  -5  688.70    4.14   0
  -6   1   5  624.09    4.41   0
  -6  -1  -5  680.79    6.83   0
  -7   1  -5   93.44    3.54   0
  -7  -1   5   89.91    3.28   0
  -7  -1   5  101.35    3.07   0
  -7   1  -5   89.21    3.45   0
  -7  -1  -5   78.60    3.03   0
  -7   1   5   63.47    3.44   0
  -8   1  -5    5.43    3.50   0
  -8  -1   5    1.85    3.14   0
  -8   1  -5    3.15    3.01   0
  -8  -1   5    7.90    2.73   0
  -8  -1  -5    1.13    2.78   0
  -8   1   5    5.54    3.10   0
  -8   1   5    6.61    2.67   0
   0   2  -5  163.54    2.75   0
   0  -2   5  175.28    2.76   0
   0  -2  -5  160.72    3.38   0
   0   2   5  160.04    3.35   0
   1   2   5 1705.69    5.57   0
  -1   2  -5 1671.29    4.84   0
  -1  -2   5 1725.76    5.05   0
  -1   2   5 1453.89    5.54   0
   1  -2   5 1677.49    4.93   0
  -1  -2  -5 1696.06    5.49   0
   1  -2   5 1453.28    5.72   0
   1   2  -5 1570.63    4.86   0
   2   2   5 1744.20    5.47   0
  -2   2  -5 1773.38    5.06   0
   2   2   5 1665.82    6.53   0
  -2  -2   5 1647.20    5.10   0
  -2  -2  -5 1790.70    5.35   0
   2  -2   5 1668.56    6.53   0
   2  -2   5 1658.11    4.90   0
   3   2   5 2243.17    5.69   0
  -3   2  -5 2404.04    5.80   0
  -3   2  -5 1958.76    6.40   0
  -3  -2   5 2226.90    5.85   0
   3   2   5 2132.65    8.53   0
  -3  -2  -5 2296.29    5.61   0
   3  -2   5 2256.17    7.22   0
  -4   2  -5  549.48    3.81   0
   4   2   5  481.45    3.58   0
  -4   2  -5  458.51    4.38   0
  -4  -2   5  498.16    3.87   0
   4  -2   5  476.81    4.49   0
  -4  -2  -5  533.48    3.65   0
  -5   2  -5  109.42    3.25   0
   5   2   5   96.93    2.95   0
  -5  -2   5  102.96    3.22   0
  -5   2  -5   95.92    3.64   0
   5  -2   5   87.53    3.60   0
  -5  -2  -5  111.66    3.05   0
  -6   2  -5  117.79    3.31   0
  -6  -2   5  114.09    2.99   0
  -6  -2   5  108.19    3.42   0
  -6   2  -5   99.04    3.57   0
  -6  -2  -5  120.12    2.98   0
  -6   2   5  103.11    3.49   0
  -7  -2   5   34.41    2.87   0
  -7   2  -5   28.07    3.46   0
  -7   2  -5   42.18    3.17   0
  -7  -2   5   37.11    3.30   0
  -7  -2  -5   43.46    2.90   0
  -7   2   5   33.83    3.50   0
  -8   2  -5   34.27    3.14   0
  -8   2   5   28.94    3.60   0
   0   3  -5  177.76    2.74   0
   0  -3  -5  186.67    3.31   0
   0   3   5  203.94    3.02   0
   0   3   5  183.65    3.19   0
   0  -3   5  188.91    2.79   0
  -1   3  -5 4321.29    6.90   0
  -1  -3   5 4171.39    7.17   0
   1   3   5 4199.25    7.64   0
   1  -3  -5 3598.23    8.14   0
  -1  -3  -5 4280.34    7.77   0
   1  -3   5 4104.64    6.81   0
  -1   3   5 3679.69    7.95   0
   1   3  -5 3764.86    6.87   0
   2   3   5  369.68    3.46   0
  -2  -3   5  387.86    3.31   0
   2   3   5  361.56    4.18   0
  -2   3  -5  398.77    3.16   0
   2  -3   5  358.64    4.62   0
   2   3  -5  335.67    3.28   0
   2  -3   5  369.65    2.99   0
  -2   3   5  328.08    4.08   0
  -2  -3  -5  381.93    3.53   0
  -3   3  -5  104.04    2.86   0
  -3  -3   5   89.21    3.17   0
   3   3   5   83.78    4.83   0
   3   3   5   80.94    2.96   0
  -3   3   5   68.88    3.74   0
   3  -3   5   82.47    4.07   0
  -3  -3  -5   94.58    3.00   0
  -4   3  -5  427.21    3.50   0
  -4  -3   5  413.16    3.80   0
   4   3   5  365.64    3.49   0
   4  -3   5  365.14    4.72   0
  -4  -3  -5  409.64    3.44   0
  -5   3  -5  592.12    3.58   0
  -5  -3   5  555.50    4.35   0
   5   3   5  475.04    3.29   0
   5  -3   5  460.50    4.64   0
  -5  -3  -5  561.40    3.72   0
  -6   3  -5    3.73    2.90   0
  -6  -3   5   13.24    3.24   0
  -6   3  -5    6.12    3.85   0
  -6  -3   5   17.93    2.71   0
  -6   3   5   15.84    3.59   0
  -6  -3  -5   13.30    2.71   0
  -7  -3   5   86.42    3.96   0
  -7  -3   5   81.65    2.91   0
  -7   3  -5   79.74    3.14   0
  -7  -3  -5   76.77    2.77   0
  -7   3   5   76.11    4.04   0
   0  -4   5 1257.33    4.19   0
   0   4  -5 1177.08    4.11   0
   0   4   5 1133.74    4.88   0
   0  -4  -5 1126.53    4.94   0
  -1   4  -5 1107.62    3.96   0
  -1  -4   5 1072.36    4.12   0
   1   4   5 1050.24    4.40   0
   1  -4  -5  936.18    4.83   0
  -1  -4  -5 1074.02    4.43   0
   1   4  -5 1001.56    4.09   0
   1  -4   5 1004.34    3.81   0
  -1   4   5 1016.39    4.96   0
   2   4   5  639.57    3.80   0
  -2  -4   5  687.97    3.92   0
   2   4   5  601.09    4.80   0
  -2   4  -5  662.22    3.55   0
  -2  -4  -5  673.23    3.39   0
   2  -4   5  607.86    3.35   0
   2   4  -5  615.51    3.85   0
  -2   4   5  607.16    4.91   0
   2  -4   5  589.88    5.31   0
  -2  -4  -5  670.24    3.71   0
   3   4   5  497.07    3.58   0
  -3   4  -5  532.34    3.46   0
   3   4   5  491.17    6.78   0
  -3  -4   5  530.56    4.01   0
  -3   4   5  471.41    4.79   0
   3  -4   5  473.76    5.34   0
  -3  -4  -5  540.00    3.67   0
  -4  -4   5  536.88    4.24   0
  -4   4  -5  553.98    3.55   0
   4   4   5  473.10    3.30   0
  -4   4   5  445.03    5.10   0
   4  -4   5  460.50    5.38   0
  -4  -4  -5  541.24    3.44   0
  -5  -4   5   -6.97    3.31   0
  -5  -4   5   -0.52    2.56   0
  -5   4  -5    0.83    2.55   0
  -5  -4   5    0.86    2.73   0
   5   4   5   -1.41    2.51   0
  -5  -4  -5   -1.44    2.76   0
  -5   4   5    1.24    4.03   0
  -6   4  -5    3.95    2.70   0
  -6  -4   5   11.95    3.59   0
  -6  -4   5   11.53    2.81   0
  -6  -4  -5    3.06    2.70   0
  -6   4   5    5.37    4.50   0
  -6   4   5   -3.42    4.35   0
  -7  -4   5  123.14    4.95   0
  -7   4  -5  118.04    3.01   0
  -7  -4   5  101.83    2.74   0
  -7   4   5  106.71    5.93   0
  -7   4   5  101.52    5.89   0
  -7  -4  -5  120.86    2.75   0
   0   5  -5 4405.05    6.74   0
   0   5   5 4268.68    7.64   0
   0  -5  -5 4480.84    7.91   0
   0  -5   5 4380.05    6.66   0
   1   5   5 1455.80    4.75   0
  -1   5  -5 1532.10    4.35   0
  -1  -5   5 1509.09    4.67   0
   1  -5  -5 1316.04    5.46   0
  -1   5   5 1520.31    5.80   0
   1  -5   5 1359.61    4.04   0
  -1  -5  -5 1480.68    4.84   0
   1   5  -5 1515.64    4.61   0
   2   5   5   63.52    2.72   0
  -2   5  -5   62.47    2.61   0
  -2  -5   5   62.50    2.94   0
  -2  -5  -5   69.35    2.59   0
   2   5  -5   55.56    2.79   0
  -2   5   5   54.51    3.69   0
   3   5   5 1054.47    7.95   0
  -3  -5   5 1141.40    4.82   0
   3   5   5 1050.40    4.14   0
  -3   5  -5 1099.15    3.97   0
  -3   5   5 1042.89    6.27   0
  -3  -5  -5 1121.13    3.71   0
   3  -5   5  998.28    6.61   0
   3   5  -5  972.73    4.54   0
  -3  -5  -5 1142.27    4.25   0
   4   5   5  199.10    2.87   0
  -4   5  -5  235.73    2.81   0
  -4  -5   5  224.55    3.59   0
   4  -5   5  193.32    5.42   0
  -4   5   5  213.52    5.10   0
  -4  -5  -5  235.38    3.11   0
  -5  -5   5  195.83    2.82   0
  -5   5  -5  247.40    3.22   0
  -5  -5   5  237.90    4.15   0
  -5   5   5  191.27    6.06   0
  -5   5   5  203.26    6.33   0
  -5  -5  -5  231.02    2.96   0
  -6  -5   5  219.50    2.94   0
  -6   5  -5  247.13    3.05   0
  -6  -5   5  231.29    4.95   0
  -6  -5  -5  241.37    2.95   0
  -7   5  -5   35.18    2.78   0
  -7  -5   5   39.36    2.68   0
  -7  -5  -5   30.07    2.72   0
   0   6  -5  346.80    2.96   0
   0  -6   5  316.03    2.89   0
   0   6   5  347.88    3.62   0
   0  -6  -5  339.65    3.81   0
  -1   6  -5  100.04    2.64   0
   1   6   5   81.89    2.77   0
  -1  -6   5  100.83    2.67   0
   1  -6  -5   87.48    3.64   0
  -1  -6  -5  107.24    3.00   0
   1   6  -5   97.20    2.66   0
  -1   6   5   92.60    3.47   0
   1  -6   5   92.54    2.31   0
  -2  -6   5  740.87    4.00   0
  -2   6  -5  813.16    3.57   0
   2   6   5  695.70    3.64   0
   2   6  -5  646.94    3.72   0
  -2   6   5  684.05    5.10   0
  -2  -6  -5  720.92    3.81   0
   3   6   5  656.91    3.58   0
  -3   6  -5  776.53    3.50   0
  -3  -6   5  710.74    4.22   0
   3   6   5  663.30    6.23   0
   3   6  -5  595.54    3.89   0
  -3   6   5  683.97    5.93   0
   3  -6   5  615.01    6.19   0
  -3  -6  -5  725.55    3.73   0
  -4  -6   5   40.92    2.27   0
  -4  -6   5   57.95    3.28   0
  -4   6  -5   61.16    2.46   0
   4   6   5   42.20    2.63   0
  -4   6   5   47.84    5.72   0
  -4  -6  -5   55.89    2.22   0
  -4  -6  -5   54.00    2.77   0
  -5  -6   5   82.10    3.84   0
  -5   6  -5   91.69    2.71   0
  -5  -6   5   64.13    2.62   0
  -5  -6  -5   79.79    2.76   0
  -5  -6  -5   79.56    2.25   0
  -6   6  -5   37.29    2.70   0
  -6  -6   5   31.16    4.97   0
  -6  -6   5   32.62    2.54   0
  -6  -6  -5   33.03    2.24   0
  -6  -6  -5   37.82    2.58   0
  -7   6  -5    9.65    2.66   0
  -7  -6   5   16.71    2.71   0
  -7  -6  -5   14.00    2.66   0
  -7  -6  -5    7.16    2.14   0
   0   7  -5 1296.33    4.13   0
   0   7   5 1162.97    4.66   0
   0  -7  -5 1274.19    5.02   0
   0  -7   5 1235.22    4.11   0
  -1   7  -5 1044.20    3.87   0
   1   7   5 1037.74    3.73   0
  -1  -7   5  930.86    3.86   0
   1   7   5  936.76    3.95   0
   1  -7  -5  925.63    4.97   0
  -1  -7  -5  994.09    4.24   0
   1   7  -5  992.54    3.92   0
  -1   7   5  957.00    4.81   0
   2   7   5  419.99    3.17   0
  -2   7  -5  484.75    3.12   0
  -2  -7   5  447.17    3.60   0
   2  -7  -5  359.73    4.59   0
   2   7  -5  428.51    3.44   0
   2   7  -5  427.63    3.49   0
  -2  -7  -5  464.68    3.41   0
  -2   7   5  406.59    4.51   0
   3   7   5    7.08    2.40   0
  -3   7  -5   -2.06    2.44   0
  -3  -7   5    0.69    2.84   0
   3   7   5   -3.43    4.14   0
  -3   7   5   -0.98    4.11   0
   3  -7   5   -0.54    4.33   0
   3   7  -5    2.01    2.75   0
  -3  -7  -5   -2.01    2.64   0
   4   7   5  151.64    2.71   0
  -4   7  -5  173.59    2.67   0
  -4  -7   5  148.16    3.63   0
  -4  -7   5  124.25    2.62   0
  -4  -7  -5  149.43    2.85   0
  -5   7  -5  102.14    2.57   0
  -5  -7   5   80.15    4.06   0
  -5  -7   5   77.45    2.55   0
  -5  -7  -5   99.90    2.74   0
  -6  -7   5   80.99    2.68   0
  -6   7  -5  101.13    2.72   0
  -6  -7  -5   83.39    2.76   0
  -7   7  -5   13.11    2.51   0
  -7  -7   5   15.04    2.64   0
  -7  -7  -5   20.11    2.11   0
  -7  -7  -5   13.20    2.66   0
   0  -8  -5   47.26    3.10   0
   0   8  -5   40.93    2.57   0
   0   8   5   30.77    2.90   0
  -1   8  -5  610.94    3.26   0
   1   8   5  613.24    3.17   0
   1  -8  -5  525.14    4.00   0
  -1  -8   5  545.58    3.27   0
   1   8   5  496.72    3.42   0
   1   8  -5  582.26    3.30   0
  -1  -8  -5  595.87    3.85   0
  -1   8   5  516.42    3.87   0
  -2  -8   5  723.90    3.92   0
  -2   8  -5  829.80    3.59   0
   2   8   5  677.09    3.60   0
   2  -8  -5  585.52    4.86   0
   2   8  -5  711.52    3.85   0
   2   8  -5  734.44    3.89   0
  -2  -8  -5  779.22    3.79   0
  -2   8   5  676.95    4.95   0
  -3   8  -5  258.07    2.78   0
   3   8   5  243.61    4.93   0
  -3  -8   5  216.19    2.58   0
  -3  -8   5  231.40    3.44   0
   3   8   5  220.50    2.78   0
   3   8  -5  216.12    3.14   0
  -3   8   5  225.91    4.91   0
  -3  -8  -5  246.62    3.08   0
   3  -8   5  210.42    5.39   0
   3  -8   5  206.55    5.18   0
  -4  -8   5  138.92    2.58   0
  -4   8  -5  174.01    2.60   0
  -4  -8  -5  162.57    2.69   0
   4   8  -5  133.15    3.24   0
  -5   8  -5   41.51    2.37   0
  -5  -8   5   28.41    2.44   0
  -5  -8  -5   38.49    2.58   0
  -6   8  -5   10.54    2.46   0
  -6  -8   5   -3.75    2.41   0
  -6  -8  -5   -5.50    2.43   0
   0  -9  -5    8.53    3.11   0
   0   9   5    3.10    2.71   0
   0   9  -5    0.09    2.43   0
   1   9   5  733.34    3.37   0
   1   9   5  596.81    3.41   0
  -1   9  -5  727.51    3.49   0
   1  -9  -5  588.08    4.30   0
   1   9  -5  654.13    3.51   0
  -1   9   5  577.31    4.00   0
  -1  -9  -5  631.39    3.69   0
  -2   9  -5   57.60    2.45   0
   2  -9  -5   42.02    3.40   0
  -2  -9   5   51.88    2.54   0
   2   9   5   45.33    2.49   0
   2   9  -5   49.15    2.45   0
   2   9  -5   46.82    2.48   0
  -2  -9  -5   62.89    2.68   0
  -2   9   5   51.70    3.32   0
   2  -9   5   40.88    3.41   0
   3   9   5   74.34    4.06   0
  -3  -9   5   68.37    2.54   0
  -3   9  -5   90.86    2.46   0
   3   9  -5   60.11    2.82   0
   3  -9   5   66.24    4.71   0
   3  -9   5   66.27    4.95   0
  -3  -9  -5   84.25    2.72   0
  -4   9  -5  158.31    2.57   0
  -4  -9   5  134.85    2.41   0
  -4  -9  -5  137.45    2.80   0
   4   9  -5  104.99    3.17   0
  -5   9  -5  113.44    2.55   0
  -5  -9   5   98.74    2.53   0
  -5  -9  -5  104.59    2.67   0
  -6   9  -5   41.44    2.49   0
  -6  -9   5   30.33    2.48   0
  -6  -9  -5   32.95    2.55   0
   0 -10  -5  398.12    3.71   0
   0 -10   5  348.11    3.33   0
   0  10   5  356.34    3.22   0
   0  10  -5  456.78    3.31   0
   1  10   5   28.58    2.30   0
  -1  10  -5   25.35    2.47   0
   1 -10  -5   19.02    2.91   0
  -1 -10   5   18.84    2.56   0
   1  10  -5   25.30    2.58   0
  -1 -10  -5   33.42    2.75   0
   1 -10   5   11.98    2.95   0
  -2 -10   5   22.13    2.40   0
  -2  10  -5   36.45    2.37   0
   2 -10  -5   26.17    3.34   0
   2  10   5   32.38    3.11   0
   2 -10   5   22.25    3.26   0
   2  10  -5   24.96    2.47   0
  -2 -10  -5   21.90    2.65   0
   2  10  -5   39.09    2.55   0
  -3 -10   5  313.29    2.85   0
  -3  10  -5  378.50    2.92   0
   3  10   5  352.92    4.39   0
   3  10  -5  293.53    3.33   0
   3 -10   5  305.52    5.76   0
  -3 -10  -5  335.38    2.91   0
   3 -10   5  285.76    5.83   0
  -4  10  -5   32.49    2.32   0
  -4 -10   5    7.83    2.41   0
   4  10  -5   12.49    2.85   0
  -4 -10  -5    6.32    2.57   0
  -5 -10   5   20.87    2.34   0
  -5  10  -5   22.65    2.41   0
  -5 -10  -5    9.80    2.50   0
   0 -11   5  369.72    3.44   0
   0  11  -5  468.83    3.34   0
   0 -11  -5  407.98    3.58   0
  -1  11  -5   78.47    2.57   0
   1 -11  -5   74.73    3.24   0
   1  11   5   68.66    2.94   0
   1  11   5   80.32    2.46   0
  -1 -11   5   53.27    2.68   0
   1  11  -5   76.62    2.48   0
   1 -11   5   61.36    3.05   0
  -1 -11  -5   73.25    2.79   0
   2  11   5  116.89    3.27   0
   2 -11  -5   82.70    3.36   0
  -2  11  -5  122.43    2.47   0
  -2 -11   5   97.85    2.55   0
   2  11  -5  118.21    2.52   0
   2  11  -5  105.03    2.67   0
  -2 -11  -5   99.59    2.70   0
   2 -11   5  110.27    3.55   0
  -3  11  -5   52.37    2.46   0
   3  11   5   45.59    3.54   0
  -3 -11   5   24.28    2.37   0
   3  11  -5   40.25    2.62   0
  -3 -11  -5   41.79    2.51   0
   3 -11   5   31.08    5.17   0
   3 -11   5   37.42    5.25   0
  -4  11  -5  107.46    2.49   0
  -4 -11   5   90.78    2.49   0
  -4 -11  -5  113.60    2.65   0
   4  11  -5   83.26    2.97   0
  -5 -11   5   66.32    2.45   0
  -5  11  -5   84.90    2.35   0
  -5 -11  -5   62.64    2.57   0
   0 -12   5    2.31    2.53   0
   0 -12  -5   12.63    2.67   0
   0  12  -5    3.04    2.50   0
   0  12   5    9.67    2.50   0
   1  12   5   24.89    2.35   0
  -1 -12   5   21.63    2.54   0
  -1  12  -5   10.64    2.34   0
   1  12   5   14.93    2.58   0
   1 -12  -5   16.27    2.93   0
  -1 -12  -5    9.02    2.69   0
   1 -12   5   11.38    2.95   0
   1  12  -5   19.69    2.46   0
  -2 -12   5   95.86    2.64   0
   2 -12  -5   73.38    3.41   0
  -2  12  -5  131.91    2.48   0
   2  12   5  128.40    3.44   0
   2  12  -5  117.48    2.73   0
   2  12  -5  132.10    2.71   0
  -2 -12  -5  129.98    2.78   0
   2 -12   5  102.21    3.66   0
  -3  12  -5   43.92    2.24   0
  -3 -12   5   26.74    2.38   0
   3  12   5   40.59    3.50   0
   3 -12   5   31.03    5.60   0
  -3 -12  -5   53.09    2.49   0
   3 -12   5   36.17    5.52   0
   3  12  -5   37.77    2.65   0
  -4 -12   5   43.63    2.40   0
  -4  12  -5   51.23    2.35   0
  -4 -12  -5   53.63    2.41   0
   4  12  -5   30.33    2.68   0
   0 -13  -5    8.61    2.70   0
   0  13  -5   12.22    2.48   0
   0 -13   5   11.35    2.74   0
   0  13   5    5.22    2.38   0
  -1  13  -5   11.77    2.23   0
   1  13   5   15.53    2.69   0
  -1 -13   5   14.78    2.53   0
   1 -13  -5   16.88    3.07   0
   1  13  -5   13.23    2.50   0
  -1 -13  -5   17.73    2.56   0
   1 -13   5   12.97    2.95   0
  -1  13   5   16.83    2.36   0
   2  13   5   24.11    3.04   0
   2 -13  -5   18.61    3.23   0
  -2  13  -5   30.76    2.43   0
  -2 -13   5   16.76    2.53   0
   2  13  -5   27.43    2.51   0
   2 -13   5   15.07    3.51   0
  -2  13   5   27.94    2.33   0
  -2 -13  -5   21.05    2.67   0
  -3  13  -5   19.63    2.04   0
  -3 -13   5   11.56    2.35   0
   3  13   5   18.67    3.25   0
  -3 -13  -5   15.30    2.40   0
   3  13  -5   17.53    2.68   0
  -3  13   5   22.88    2.15   0
   0  14  -5    0.37    2.36   0
   0 -14  -5   -0.59    2.61   0
   0  14   5    8.76    2.37   0
   0  14   5    8.00    2.28   0
   0 -14   5    4.93    2.56   0
  -1 -14   5   51.56    2.60   0
  -1  14  -5   63.00    2.36   0
   1  14   5   47.36    2.64   0
   1 -14  -5   45.54    3.18   0
  -1 -14  -5   49.83    2.71   0
   1  14  -5   53.19    2.52   0
  -1  14   5   55.84    2.31   0
   1 -14   5   44.41    2.94   0
   0   0  -6  225.77    2.63   0
   0   0   6  216.88    3.02   0
   0   0   6  241.93    2.65   0
  -1   0  -6 2336.44    6.00   0
   1   0   6 2821.45    6.24   0
   1   0   6 2620.78    6.42   0
  -1   0  -6 2661.55    6.12   0
   2   0   6   95.04    3.61   0
  -2   0   6   79.74    2.59   0
   2   0   6   87.15    2.83   0
  -2   0  -6   90.17    2.98   0
  -2   0  -6   86.14    3.09   0
  -3   0  -6 3840.46    7.79   0
   3   0   6 3764.98    7.64   0
   3   0   6 3521.73    7.61   0
  -3   0   6 3476.14    6.26   0
  -3   0  -6 3466.07    7.04   0
  -4   0  -6   22.02    3.22   0
  -4   0  -6   27.04    3.20   0
   4   0   6   14.69    3.20   0
  -5   0  -6   97.60    3.66   0
   5   0   6   82.23    3.11   0
  -5   0   6   85.72    2.77   0
  -5   0  -6   87.24    3.18   0
  -6   0   6   17.25    2.91   0
  -6   0  -6   18.53    3.50   0
  -6   0   6   12.33    2.76   0
  -6   0  -6   15.78    3.09   0
  -7   0  -6   -1.48    3.04   0
  -7   0  -6   -1.59    3.96   0
  -7   0   6    7.99    2.80   0
  -7   0   6   -1.01    2.86   0
   0   1   6    6.07    2.16   0
   0   1   6   -1.76    2.72   0
   0  -1   6   -0.71    2.22   0
   0   1  -6    1.16    2.19   0
   1   1   6 1201.83    4.62   0
   1   1   6 1220.51    4.81   0
  -1   1  -6 1183.40    4.29   0
  -1  -1   6 1167.49    4.22   0
  -1   1   6 1031.20    4.46   0
   1  -1   6 1207.62    4.30   0
   1  -1   6 1136.29    4.81   0
  -1  -1  -6 1004.73    4.48   0
   1   1  -6 1047.93    4.06   0
  -1  -1  -6 1114.33    4.39   0
   2   1   6  789.81    4.55   0
  -2   1  -6  824.52    4.11   0
  -2   1  -6  661.48    4.25   0
   2   1   6  836.92    4.38   0
  -2  -1   6  769.15    3.68   0
   2  -1   6  803.43    4.77   0
   2  -1   6  783.08    4.02   0
  -2  -1  -6  724.31    4.03   0
  -2  -1  -6  730.50    4.36   0
  -3  -1   6  135.39    2.89   0
   3   1   6  127.15    3.51   0
   3   1   6  134.87    3.18   0
  -3   1  -6  143.52    3.17   0
  -3   1  -6  123.00    3.44   0
   3  -1   6  130.71    3.07   0
  -3  -1  -6  132.66    3.14   0
   3  -1   6  139.67    3.52   0
  -3  -1  -6  130.61    3.50   0
  -4  -1   6  576.79    3.66   0
   4   1   6  559.12    3.93   0
  -4   1  -6  622.04    4.05   0
  -4   1  -6  538.96    4.05   0
  -4  -1  -6  584.86    3.92   0
   4  -1   6  563.69    4.17   0
  -4  -1  -6  575.57    4.71   0
  -5   1  -6  822.68    4.63   0
  -5   1  -6  971.51    4.81   0
  -5  -1   6  827.46    4.18   0
   5   1   6  759.49    4.23   0
  -5  -1  -6  848.74    4.21   0
   5  -1   6  774.42    4.60   0
  -5  -1  -6  875.57    5.86   0
  -6  -1   6  345.84    3.56   0
  -6   1  -6  345.58    3.90   0
  -6  -1   6  362.86    3.71   0
  -6   1  -6  394.61    4.06   0
  -6  -1  -6  383.71    3.67   0
  -6  -1  -6  376.96    5.59   0
  -6   1   6  335.09    3.76   0
  -7  -1   6  153.31    2.96   0
  -7   1  -6  143.15    3.38   0
  -7   1  -6  174.25    3.75   0
  -7  -1   6  163.93    3.31   0
  -7   1   6  149.02    3.48   0
  -7  -1  -6  173.73    3.10   0
  -7   1   6  153.12    2.97   0
   0   2  -6    5.11    2.16   0
   0  -2   6    9.38    2.36   0
   0   2   6    4.75    2.89   0
   0  -2  -6   11.25    2.88   0
  -1   2  -6  806.23    3.71   0
   1   2   6  783.53    3.99   0
  -1  -2   6  776.31    3.70   0
  -1  -2  -6  800.08    3.97   0
  -1   2   6  675.71    4.08   0
   1  -2   6  818.28    3.70   0
   1  -2   6  715.69    4.35   0
   1   2  -6  731.39    3.61   0
  -2  -2   6 3612.55    6.62   0
  -2   2  -6 3789.45    6.60   0
   2   2   6 3776.82    7.11   0
   2   2   6 3576.62    8.12   0
  -2  -2  -6 3498.84    6.73   0
   2  -2   6 3493.35    6.40   0
   2  -2   6 3659.59    8.26   0
  -3  -2   6   83.39    3.06   0
   3   2   6   91.69    3.77   0
  -3   2  -6   87.55    3.53   0
  -3   2  -6  101.20    2.93   0
   3   2   6   93.50    3.06   0
   3  -2   6   79.38    2.85   0
   3  -2   6   96.93    3.67   0
  -3  -2  -6   95.03    2.99   0
  -4   2  -6 1059.94    4.48   0
  -4  -2   6  964.36    4.32   0
   4   2   6  931.70    4.15   0
  -4   2  -6  865.32    4.91   0
  -4  -2  -6  969.30    4.23   0
   4  -2   6  957.20    5.18   0
  -5   2  -6   49.08    3.19   0
  -5   2  -6   65.45    2.93   0
   5   2   6   55.83    2.81   0
  -5  -2   6   68.06    2.95   0
  -5  -2  -6   53.74    2.94   0
   5  -2   6   49.47    3.41   0
  -6   2  -6   15.11    2.92   0
  -6   2  -6   12.26    3.28   0
  -6  -2   6    5.96    2.95   0
  -6  -2   6    8.17    2.77   0
  -6  -2  -6    0.63    2.79   0
  -6   2   6   13.34    3.22   0
  -7  -2   6  110.80    3.28   0
  -7   2  -6  101.25    3.60   0
  -7   2  -6  121.53    3.38   0
  -7  -2   6  108.16    2.90   0
  -7  -2  -6  111.79    2.94   0
  -7   2   6  107.33    3.68   0
   0   3   6 3454.97    6.98   0
   0   3  -6 3531.38    6.15   0
   0  -3   6 3462.68    6.21   0
   0  -3  -6 3668.93    7.36   0
   0   3   6 3696.53    7.20   0
  -1   3  -6  355.19    2.97   0
  -1  -3   6  369.98    3.08   0
   1   3   6  325.97    3.25   0
   1   3   6  362.92    3.28   0
   1   3  -6  345.56    3.09   0
   1  -3   6  340.97    2.93   0
  -1  -3  -6  337.66    3.51   0
  -1   3   6  338.13    3.76   0
  -2   3  -6  243.60    2.77   0
  -2  -3   6  216.87    2.99   0
   2   3   6  205.14    3.60   0
   2   3   6  218.17    3.16   0
   2  -3   6  201.72    3.90   0
   2  -3   6  212.81    2.69   0
  -2  -3  -6  220.10    3.21   0
  -2   3   6  188.92    3.57   0
   2   3  -6  196.78    2.83   0
  -3  -3   6  179.36    3.13   0
   3   3   6  177.50    3.14   0
   3   3   6  169.53    4.20   0
  -3   3  -6  173.96    2.86   0
  -3  -3  -6  165.70    3.10   0
   3  -3   6  163.35    4.02   0
  -3   3   6  148.42    3.69   0
   3  -3   6  167.12    2.83   0
  -4  -3   6  719.67    4.47   0
  -4   3  -6  746.74    3.84   0
  -4  -3   6  689.22    4.07   0
   4   3   6  652.63    3.66   0
   4  -3   6  630.85    4.97   0
  -4  -3  -6  720.07    3.76   0
  -5   3  -6  144.13    2.93   0
   5   3   6  120.16    2.71   0
  -5  -3   6  129.63    3.26   0
  -5  -3  -6  131.93    2.87   0
   5  -3   6  117.43    3.85   0
  -6  -3   6  316.86    3.81   0
  -6  -3   6  287.21    3.22   0
  -6   3  -6  333.88    3.39   0
  -6  -3  -6  319.16    3.23   0
  -6   3   6  262.51    4.21   0
  -7  -3   6    7.26    3.33   0
  -7   3  -6    2.28    2.87   0
  -7  -3   6   12.00    2.60   0
  -7   3   6    9.45    3.69   0
  -7  -3  -6    1.31    2.62   0
   0   4  -6  201.92    2.64   0
   0  -4  -6  201.09    3.23   0
   0   4   6  204.60    3.18   0
   0   4   6  221.78    2.87   0
   0  -4   6  197.25    2.67   0
  -1  -4   6  103.64    2.66   0
  -1   4  -6   99.56    2.53   0
   1  -4  -6   93.40    3.30   0
   1   4   6  105.27    2.73   0
  -1   4   6   88.69    3.20   0
  -1  -4  -6  107.48    3.04   0
   1  -4   6  104.01    2.45   0
   1   4  -6   92.01    2.44   0
  -2  -4   6  989.07    4.21   0
   2   4   6  940.61    4.11   0
  -2   4  -6  983.23    3.80   0
   2   4   6  874.50    4.82   0
  -2  -4  -6 1035.07    4.23   0
   2  -4   6  908.02    5.34   0
  -2  -4  -6  973.29    3.70   0
  -2   4   6  936.28    5.10   0
   2  -4   6  862.58    3.61   0
   2   4  -6  878.23    3.88   0
  -3  -4   6  487.25    3.74   0
   3   4   6  447.23    5.40   0
  -3   4  -6  527.62    3.27   0
   3   4   6  461.90    3.52   0
   3  -4   6  470.27    4.82   0
  -3   4   6  435.04    4.51   0
  -3  -4  -6  481.48    3.34   0
  -4   4  -6  409.19    3.32   0
  -4  -4   6  384.95    3.67   0
   4   4   6  346.53    3.19   0
  -4  -4  -6  372.04    3.30   0
  -4   4   6  324.55    4.55   0
   4  -4   6  346.09    4.71   0
  -5   4  -6  110.83    2.75   0
   5   4   6   97.73    2.69   0
  -5  -4   6  110.20    3.29   0
  -5  -4   6  116.71    3.00   0
  -5   4   6   90.77    3.96   0
  -5  -4  -6  107.03    2.80   0
   5  -4   6   85.25    4.16   0
  -6   4  -6  282.17    3.17   0
  -6  -4   6  230.86    3.07   0
  -6  -4   6  254.76    3.33   0
  -6  -4   6  260.07    4.00   0
  -6   4   6  218.27    4.57   0
  -6  -4  -6  255.66    3.03   0
  -6   4   6  223.13    4.58   0
  -7  -4   6   30.71    2.67   0
  -7   4  -6   37.54    2.64   0
  -7  -4   6   32.77    3.86   0
  -7  -4   6   39.30    2.60   0
  -7  -4  -6   30.28    2.84   0
  -7   4   6   26.01    4.76   0
  -7   4   6   26.33    4.66   0
  -7   4   6    0.10    0.78   0
   0   5   6   48.58    2.95   0
   0  -5   6   47.61    2.56   0
   0   5  -6   50.60    2.54   0
   0  -5  -6   56.24    3.20   0
   1   5   6 1607.72    4.89   0
  -1   5  -6 1671.70    4.33   0
   1  -5  -6 1492.84    5.39   0
  -1  -5   6 1662.40    4.56   0
   1   5  -6 1606.81    4.44   0
  -1  -5  -6 1648.17    4.95   0
   1  -5   6 1570.55    4.18   0
  -1   5   6 1662.59    5.71   0
   2   5   6  715.62    3.73   0
  -2  -5   6  787.42    3.83   0
  -2   5  -6  794.08    3.53   0
  -2   5   6  731.31    4.73   0
   2  -5   6  729.84    5.04   0
   2   5  -6  710.76    3.73   0
  -2  -5  -6  759.90    3.81   0
   2  -5   6  703.96    3.31   0
   3   5   6   95.26    2.70   0
  -3   5  -6  133.30    2.68   0
  -3  -5   6  117.39    3.06   0
   3   5   6  104.20    4.47   0
  -3  -5  -6  111.51    2.91   0
  -3  -5  -6  128.92    2.47   0
   3  -5   6   97.63    4.15   0
   3   5  -6   95.41    2.82   0
  -3   5   6  106.84    4.03   0
  -4  -5   6   25.06    3.02   0
  -4   5  -6   30.64    2.37   0
   4   5   6   12.11    2.59   0
  -4  -5  -6   23.81    2.74   0
   4  -5   6   22.12    4.07   0
  -4   5   6   18.81    3.94   0
  -5   5  -6  357.31    3.24   0
  -5  -5   6  302.56    2.94   0
   5   5   6  296.92    2.97   0
  -5  -5   6  343.03    4.06   0
  -5  -5  -6  328.71    3.10   0
  -5   5   6  291.58    5.47   0
  -6   5  -6   50.30    2.69   0
  -6  -5   6   46.10    3.66   0
  -6  -5   6   50.52    2.65   0
  -6   5   6   43.09    6.09   0
  -6  -5  -6   42.97    2.63   0
  -6   5   6   40.49    5.80   0
  -7   5  -6   24.39    2.66   0
  -7  -5   6   29.62    4.74   0
  -7  -5   6   27.53    2.73   0
  -7  -5  -6   19.53    2.55   0
  -7   5   6    0.25    0.84   0
   0   6   6  625.58    3.92   0
   0   6  -6  654.11    3.33   0
   0  -6  -6  646.97    4.09   0
   0  -6   6  629.84    3.24   0
   1   6   6  912.64    4.03   0
  -1  -6   6  986.34    3.87   0
   1  -6  -6  869.85    4.69   0
  -1   6  -6 1024.49    3.76   0
   1   6  -6  964.00    3.78   0
  -1  -6  -6 1028.93    4.19   0
  -1   6   6  975.79    4.65   0
   1  -6   6  950.60    3.55   0
   2   6   6  478.45    3.49   0
  -2   6  -6  576.28    3.33   0
  -2  -6   6  568.71    3.79   0
  -2   6   6  529.79    4.72   0
   2   6  -6  511.92    3.50   0
  -2  -6  -6  536.56    3.42   0
  -3   6  -6  163.25    2.69   0
  -3  -6   6  153.26    3.13   0
   3   6   6  149.12    4.39   0
   3   6   6  148.02    2.86   0
   3   6  -6  131.01    2.86   0
  -3  -6  -6  155.41    2.72   0
   3  -6   6  124.75    4.43   0
  -3   6   6  143.39    4.37   0
   4   6   6   91.95    2.68   0
  -4   6  -6   99.41    2.67   0
  -4  -6   6   94.24    3.08   0
   4  -6   6   75.17    5.07   0
  -4  -6  -6   78.92    2.77   0
  -4  -6  -6   99.95    2.32   0
  -4   6   6   85.47    4.79   0
   5   6   6   24.17    2.50   0
  -5   6  -6   33.37    2.42   0
  -5  -6   6   28.74    3.23   0
  -5  -6   6   33.75    2.50   0
  -5  -6  -6   29.31    2.17   0
  -5  -6  -6   27.90    2.66   0
  -6   6  -6    9.44    2.75   0
  -6  -6   6   13.06    3.87   0
  -6  -6   6   12.96    2.50   0
  -6  -6  -6   17.57    2.16   0
  -6  -6  -6   15.51    2.67   0
  -7  -6   6   92.88    2.85   0
  -7   6  -6   81.13    2.78   0
  -7  -6  -6   78.32    2.30   0
  -7  -6  -6   85.19    2.66   0
   0   7   6  368.41    3.53   0
   0   7  -6  417.11    3.00   0
   0  -7  -6  376.13    3.73   0
   0  -7   6  366.37    2.89   0
   1  -7  -6  849.29    4.37   0
   1   7   6  870.79    3.87   0
  -1   7  -6  992.11    3.69   0
  -1  -7   6  886.49    3.82   0
   1   7  -6  934.41    3.82   0
  -1   7   6  879.70    4.52   0
   1  -7   6  886.59    3.48   0
  -1  -7  -6  932.57    4.12   0
  -2   7  -6  103.68    2.68   0
   2   7   6   99.42    2.74   0
  -2  -7   6   95.09    2.97   0
   2   7  -6   91.18    2.78   0
  -2   7   6   98.59    3.72   0
   2   7  -6   94.27    3.05   0
  -2  -7  -6  100.21    2.89   0
   3   7   6  158.62    3.91   0
  -3   7  -6  196.18    2.74   0
  -3  -7   6  160.16    3.10   0
   3   7   6  159.63    2.79   0
   3  -7   6  142.08    4.33   0
  -3  -7  -6  179.37    2.94   0
  -3   7   6  160.06    4.23   0
   3   7  -6  149.22    2.93   0
  -4  -7   6   69.25    3.01   0
   4   7   6   62.29    2.66   0
  -4   7  -6   70.87    2.47   0
  -4   7   6   57.76    5.16   0
  -4  -7  -6   61.85    2.76   0
  -5   7  -6  249.50    2.87   0
  -5  -7   6  208.00    2.76   0
  -5  -7   6  212.41    3.90   0
  -5  -7  -6  219.06    2.95   0
  -6  -7   6   11.71    2.40   0
  -6   7  -6   12.83    2.57   0
  -6  -7  -6   13.49    2.70   0
   0   8   6  265.26    3.18   0
   0  -8  -6  276.00    3.46   0
   0   8  -6  296.94    2.70   0
   0  -8   6  281.93    2.61   0
  -1   8  -6   48.15    2.23   0
  -1  -8   6   43.25    2.56   0
   1  -8  -6   42.47    3.05   0
   1   8   6   42.18    2.71   0
  -1  -8  -6   41.07    2.78   0
   1   8  -6   44.78    2.57   0
  -1   8   6   38.03    2.96   0
   2   8   6  188.56    2.81   0
  -2   8  -6  247.09    2.82   0
  -2  -8   6  202.55    2.95   0
   2  -8  -6  160.87    3.83   0
   2   8  -6  197.19    2.98   0
  -2   8   6  203.49    3.80   0
   2   8  -6  208.22    2.98   0
  -2  -8  -6  218.94    3.04   0
  -3   8  -6  894.84    3.61   0
  -3  -8   6  767.81    4.13   0
   3   8   6  702.69    3.46   0
   3   8   6  774.91    5.94   0
  -3   8   6  699.99    5.54   0
  -3  -8  -6  773.05    3.82   0
   3  -8   6  665.96    6.09   0
   3   8  -6  669.25    3.86   0
   4   8   6   14.53    2.39   0
  -4   8  -6   26.83    2.25   0
  -4  -8   6   21.70    3.16   0
  -4  -8   6   15.61    2.15   0
   4   8  -6   18.16    2.79   0
  -4  -8  -6   42.78    2.62   0
  -5  -8   6   86.14    2.49   0
  -5   8  -6  101.80    2.56   0
  -5  -8   6   80.84    3.76   0
  -5  -8  -6   86.64    2.67   0
  -6   8  -6   13.95    2.38   0
  -6  -8   6   15.50    2.36   0
  -6  -8  -6   11.85    2.51   0
   0  -9  -6 1521.99    5.07   0
   0   9  -6 1701.52    4.52   0
   0   9   6 1488.16    4.96   0
   1   9   6    1.18    2.53   0
   1  -9  -6    2.91    3.02   0
  -1   9  -6   15.93    2.44   0
  -1  -9  -6   -2.57    2.74   0
  -1   9   6    7.59    2.91   0
   1   9  -6    6.24    2.37   0
  -2   9  -6  144.49    2.58   0
   2  -9  -6   79.29    3.48   0
   2   9   6  115.11    2.67   0
  -2  -9   6  116.09    2.74   0
   2   9  -6  114.45    2.57   0
  -2  -9  -6  131.44    2.75   0
   2   9  -6  110.80    2.54   0
  -2   9   6  109.28    3.53   0
  -3  -9   6   20.65    2.35   0
  -3   9  -6   32.08    2.44   0
   3   9   6   22.64    3.73   0
   3   9   6    4.39    2.42   0
  -3  -9   6   23.31    2.82   0
   3   9  -6   16.75    2.61   0
   3  -9   6   16.45    3.95   0
  -3  -9  -6   18.07    2.64   0
  -3   9   6   24.03    3.87   0
   3  -9   6   10.95    4.29   0
  -4   9  -6  190.23    2.72   0
  -4  -9   6  158.81    2.63   0
   4   9  -6  146.47    3.12   0
  -4  -9  -6  167.70    2.88   0
  -5   9  -6    1.74    2.36   0
  -5  -9   6    2.29    2.38   0
  -5  -9  -6   13.92    2.61   0
  -6  -9   6   49.75    2.45   0
  -6   9  -6   70.91    2.45   0
  -6  -9  -6   59.30    2.54   0
   0 -10  -6  187.31    3.15   0
   0  10  -6  214.97    2.79   0
   0  10   6  167.73    2.92   0
   1 -10  -6   54.80    3.12   0
  -1 -10   6   61.39    2.61   0
  -1  10  -6   76.29    2.46   0
   1  10   6   61.91    2.61   0
  -1 -10  -6   74.44    2.79   0
   1  10  -6   71.84    2.42   0
  -1  10   6   68.40    3.00   0
   1 -10   6   56.43    2.80   0
   2 -10  -6  269.32    3.78   0
  -2 -10   6  316.36    2.90   0
  -2  10  -6  423.20    2.94   0
   2  10   6  307.24    2.92   0
  -2 -10  -6  384.69    3.12   0
   2 -10   6  311.56    3.99   0
   2  10  -6  357.67    3.06   0
  -2  10   6  321.48    3.87   0
   2  10  -6  364.06    3.24   0
  -3  10  -6   70.45    2.50   0
   3  10   6   61.82    3.79   0
  -3 -10   6   59.73    2.53   0
   3  10  -6   51.18    2.69   0
   3 -10   6   58.65    4.49   0
   3 -10   6   58.36    4.45   0
  -3 -10  -6   63.19    2.76   0
  -4  10  -6  328.11    2.95   0
  -4 -10   6  281.81    2.94   0
  -4 -10  -6  316.09    3.08   0
   4  10  -6  243.59    3.46   0
  -5 -10   6    3.83    2.34   0
  -5  10  -6   14.07    2.31   0
  -5 -10  -6    2.95    2.33   0
   0  11  -6   -1.01    2.59   0
   0 -11  -6    1.73    2.79   0
   0 -11   6   -1.94    2.73   0
   1 -11  -6  377.25    3.77   0
  -1  11  -6  484.64    3.12   0
  -1 -11   6  369.83    3.16   0
   1  11  -6  445.04    3.18   0
  -1 -11  -6  432.89    3.44   0
   1 -11   6  378.16    3.68   0
  -2  11  -6   20.08    2.35   0
   2  11   6   19.84    3.03   0
  -2 -11   6   27.00    2.38   0
   2 -11  -6    9.93    3.04   0
   2 -11   6   16.25    3.16   0
   2  11  -6   10.22    2.34   0
   2  11  -6   14.83    2.56   0
  -2 -11  -6   13.78    2.43   0
  -3  11  -6   37.49    2.39   0
   3  11   6   30.53    3.51   0
  -3 -11   6   30.69    2.33   0
   3  11  -6   19.54    2.50   0
   3 -11   6   22.26    4.33   0
   3 -11   6   22.90    4.32   0
  -3 -11  -6   25.51    2.63   0
  -4  11  -6   86.58    2.48   0
  -4 -11   6   65.77    2.45   0
  -4 -11  -6   72.03    2.62   0
   4  11  -6   58.08    2.80   0
  -5  11  -6   66.68    2.47   0
  -5 -11  -6   68.55    2.58   0
   0 -12   6    4.64    2.53   0
   0  12   6   -0.65    2.23   0
   0  12  -6   15.97    2.35   0
   0 -12  -6    6.17    2.51   0
   1 -12  -6  102.73    3.17   0
  -1  12  -6  134.79    2.45   0
  -1 -12   6  107.40    2.73   0
   1  12   6  113.00    2.91   0
   1  12  -6  113.74    2.69   0
  -1 -12  -6  105.70    2.92   0
   1 -12   6  108.84    3.13   0
   2 -12  -6    4.22    3.14   0
  -2  12  -6   17.20    2.30   0
  -2 -12   6   11.12    2.38   0
   2  12   6    8.99    3.13   0
   2  12  -6   11.73    2.41   0
   2 -12   6    1.18    3.26   0
  -2 -12  -6   28.19    2.54   0
   2  12  -6    9.56    2.47   0
  -3  12  -6  162.39    2.64   0
   3  12   6  138.05    3.96   0
  -3 -12   6  120.57    2.59   0
   3 -12   6  121.80    5.27   0
   3  12  -6  112.43    2.74   0
  -3 -12  -6  156.06    2.74   0
  -4  12  -6   -3.60    2.24   0
  -4 -12   6    0.48    2.24   0
  -4 -12  -6   -4.11    2.47   0
   4  12  -6    2.27    2.56   0
   0  13  -6   20.19    2.35   0
   0  13   6   25.97    2.24   0
   0 -13   6    9.40    2.72   0
   0 -13  -6    6.58    2.81   0
   0  13   6   21.09    2.42   0
  -1 -13   6    8.10    2.48   0
   1 -13  -6   17.49    2.80   0
  -1  13  -6   14.65    2.32   0
   1  13   6   19.60    2.49   0
   1  13  -6   20.81    2.49   0
  -1 -13  -6   22.60    2.57   0
   1 -13   6   16.84    2.88   0
  -2 -13   6    3.33    2.37   0
  -2  13  -6    8.96    2.06   0
   2 -13  -6   -0.70    3.23   0
   2  13   6   -1.32    2.96   0
   2  13  -6   12.65    2.41   0
  -2 -13  -6    4.75    2.59   0
   2 -13   6   -2.62    3.35   0
  -3 -13   6   13.97    2.27   0
  -3  13  -6   20.52    2.19   0
   3  13   6    9.33    3.22   0
  -3 -13  -6    7.22    2.31   0
   3  13  -6   14.27    2.44   0
   0  14  -6   -4.51    2.40   0
   0 -14  -6    1.15    2.55   0
   0 -14   6    3.29    2.58   0
   0  14   6    4.12    2.27   0
   0  14   6    6.82    2.38   0
   1 -14  -6   13.94    2.82   0
   1  14   6    2.71    2.59   0
  -1  14  -6   14.24    2.35   0
   1  14  -6   12.25    2.37   0
   1 -14   6   10.48    2.84   0
  -1 -14  -6   19.13    2.45   0
  -1  14   6   10.55    2.13   0
   1   0   7   11.00    2.83   0
  -1   0  -7    6.41    2.34   0
   1   0   7    5.09    2.35   0
  -2   0  -7 7495.46    9.36   0
   2   0   7 8304.95   10.32   0
  -2   0   7 7578.21    8.60   0
  -2   0  -7 8098.87   10.02   0
  -3   0  -7   64.14    3.18   0
  -3   0  -7   66.26    2.98   0
   3   0   7   64.66    3.15   0
   3   0   7   62.40    3.21   0
  -3   0   7   58.66    2.65   0
   4   0   7  916.06    4.43   0
  -4   0   7  897.57    3.84   0
  -4   0  -7  906.86    4.30   0
  -4   0  -7  962.98    4.71   0
   5   0   7   30.99    2.73   0
  -5   0  -7   30.28    2.93   0
  -5   0  -7   32.17    3.09   0
  -5   0   7   26.72    2.38   0
  -6   0  -7   11.73    3.53   0
  -6   0  -7   10.07    2.87   0
  -6   0   7   12.05    2.52   0
   6   0   7    5.22    2.71   0
  -7   0  -7   64.84    3.99   0
  -7   0   7   61.11    2.91   0
  -7   0   7   44.64    2.96   0
  -7   0  -7   48.15    2.93   0
   0  -1   7  253.19    2.57   0
   0   1   7  222.62    3.13   0
   1   1   7 1116.39    4.37   0
   1   1   7 1161.89    4.54   0
  -1   1  -7 1102.95    4.05   0
  -1  -1   7 1129.75    4.03   0
   1  -1   7 1169.88    4.12   0
  -1  -1  -7 1024.86    4.13   0
   1   1  -7 1049.57    3.85   0
  -1   1   7 1039.17    3.83   0
  -1  -1  -7 1024.78    4.31   0
  -1   1   7  960.81    4.27   0
   1  -1   7  996.84    4.47   0
  -2   1  -7 1682.06    4.97   0
   2   1   7 1689.30    5.44   0
  -2   1  -7 1430.02    5.05   0
   2   1   7 1740.47    5.28   0
  -2  -1   7 1640.21    4.53   0
  -2  -1  -7 1616.90    5.28   0
  -2  -1  -7 1551.42    4.88   0
   2  -1   7 1684.94    4.99   0
   2  -1   7 1656.92    5.54   0
   3   1   7   43.07    3.17   0
  -3   1  -7   39.61    3.14   0
   3   1   7   46.60    3.09   0
  -3   1  -7   52.64    2.99   0
  -3  -1   7   53.65    2.70   0
  -3  -1  -7   41.99    3.14   0
   3  -1   7   39.94    2.91   0
   3  -1   7   54.30    3.47   0
  -3  -1  -7   44.69    3.09   0
   4   1   7  610.88    3.80   0
  -4   1  -7  684.95    4.02   0
  -4   1  -7  602.84    4.03   0
   4   1   7  569.53    4.56   0
  -4  -1   7  609.86    3.69   0
  -4  -1  -7  634.73    4.70   0
   4  -1   7  620.23    4.28   0
  -4  -1  -7  624.60    3.96   0
  -5   1  -7  201.25    3.27   0
  -5   1  -7  164.97    3.27   0
   5   1   7  169.88    3.09   0
  -5  -1   7  177.24    2.92   0
   5  -1   7  163.76    3.37   0
  -5  -1  -7  197.42    3.08   0
  -5  -1  -7  190.15    4.14   0
  -6   1  -7  274.07    3.67   0
   6   1   7  215.17    3.22   0
  -6   1  -7  229.50    3.57   0
  -6  -1   7  249.70    3.22   0
   6  -1   7  191.18    3.42   0
  -6  -1  -7  238.13    4.85   0
  -6  -1  -7  225.49    3.41   0
  -7  -1   7   27.78    2.81   0
  -7   1  -7   19.47    3.20   0
  -7   1  -7   14.77    3.01   0
  -7  -1   7   12.38    2.66   0
  -7   1   7   17.18    3.08   0
  -7  -1  -7   21.18    2.90   0
  -7   1   7   18.28    2.60   0
   0  -2   7  658.48    3.38   0
   0   2   7  585.36    3.30   0
   0   2   7  615.59    3.80   0
   0  -2  -7  558.45    3.77   0
   0   2  -7  613.65    3.15   0
   1   2   7  987.89    4.26   0
   1   2   7  931.62    4.13   0
  -1  -2   7 1001.87    3.77   0
  -1   2  -7  987.39    3.81   0
   1   2  -7  897.78    3.63   0
   1  -2   7  874.87    4.35   0
   1  -2   7 1018.93    3.83   0
  -1  -2  -7  919.07    3.99   0
  -1   2   7  905.99    4.21   0
  -2  -2   7  284.61    2.84   0
   2   2   7  282.27    3.54   0
  -2   2  -7  316.48    2.89   0
   2   2   7  311.63    3.44   0
  -2   2   7  238.36    3.49   0
   2  -2   7  269.55    2.98   0
   2  -2   7  282.61    3.99   0
  -2  -2  -7  282.16    3.30   0
   3   2   7 2527.75    7.26   0
   3   2   7 2668.63    6.03   0
  -3  -2   7 2584.57    5.71   0
  -3   2  -7 2731.35    5.85   0
  -3  -2  -7 2545.41    5.79   0
   3  -2   7 2453.87    5.56   0
   3  -2   7 2576.48    6.91   0
  -4   2  -7  330.31    3.17   0
  -4   2  -7  256.80    3.58   0
   4   2   7  286.36    3.36   0
   4   2   7  258.15    4.39   0
  -4  -2   7  296.15    3.27   0
  -4  -2  -7  299.31    3.24   0
   4  -2   7  279.39    3.67   0
  -5   2  -7   13.19    3.28   0
  -5   2  -7   12.37    2.69   0
   5   2   7    3.33    2.74   0
  -5  -2   7   14.10    2.70   0
  -5  -2  -7   11.09    2.63   0
   5  -2   7   14.80    3.13   0
  -6  -2   7  107.67    3.17   0
  -6   2  -7  120.53    3.16   0
   6   2   7   86.39    2.80   0
  -6   2  -7   95.79    3.44   0
  -6  -2  -7  104.82    2.89   0
   6  -2   7   85.80    3.28   0
  -7  -2   7   30.76    3.02   0
  -7   2  -7   33.70    3.07   0
  -7   2  -7   27.16    3.39   0
  -7  -2   7   26.16    2.67   0
  -7  -2  -7   31.93    2.80   0
  -7   2   7   22.86    3.08   0
   0   3  -7 1166.57    3.84   0
   0   3   7 1176.28    4.52   0
   0  -3  -7 1183.17    4.67   0
   0  -3   7 1230.77    3.93   0
   1   3   7 1903.68    5.35   0
  -1  -3   7 2066.76    4.87   0
  -1   3  -7 2044.90    4.79   0
   1   3   7 2020.49    5.32   0
  -1   3   7 1852.45    5.35   0
   1  -3   7 2029.84    4.78   0
  -1  -3  -7 2066.61    5.38   0
   1   3  -7 1862.76    4.68   0
   2   3   7  143.47    3.03   0
  -2   3  -7  147.46    2.59   0
   2   3   7  134.76    3.21   0
  -2  -3   7  139.54    2.65   0
   2  -3   7  132.25    3.74   0
   2   3  -7  124.29    2.48   0
   2  -3   7  139.62    2.55   0
  -2  -3  -7  143.87    3.02   0
  -2   3   7  125.80    3.39   0
  -3  -3   7  516.11    3.47   0
  -3   3  -7  515.62    3.40   0
   3   3   7  480.21    4.57   0
   3   3   7  505.40    3.58   0
   3  -3   7  474.16    4.42   0
  -3   3   7  415.08    3.92   0
  -3  -3  -7  503.13    3.47   0
   3  -3   7  435.22    3.26   0
  -4   3  -7  539.88    3.46   0
   4   3   7  471.60    3.37   0
   4   3   7  443.20    5.65   0
  -4  -3   7  523.77    3.60   0
  -4  -3  -7  487.42    3.41   0
   4  -3   7  477.54    4.51   0
  -5   3  -7  530.55    3.57   0
  -5  -3   7  501.04    3.81   0
   5   3   7  445.25    3.48   0
  -5  -3  -7  476.51    3.41   0
   5  -3   7  423.94    4.17   0
  -6  -3   7   59.68    3.05   0
  -6   3  -7   61.22    2.76   0
   6   3   7   55.70    2.66   0
  -6  -3   7   54.15    2.73   0
  -6  -3  -7   58.43    2.79   0
  -7  -3   7  131.95    3.57   0
  -7   3  -7  123.38    3.26   0
  -7  -3   7  120.00    2.95   0
  -7  -3  -7  124.71    2.87   0
  -7   3   7  118.68    3.74   0
   0   4   7   -1.85    2.72   0
   0  -4   7    5.63    2.28   0
   0  -4  -7    3.16    3.02   0
   0   4  -7    1.23    2.10   0
   0   4   7    2.93    2.76   0
  -1  -4   7  478.26    3.06   0
   1   4   7  467.44    3.53   0
   1  -4  -7  402.66    3.91   0
  -1   4  -7  483.84    3.02   0
  -1   4   7  431.50    3.84   0
   1  -4   7  465.63    3.04   0
   1   4  -7  449.83    3.10   0
  -1  -4  -7  459.53    3.43   0
  -2  -4   7   27.74    2.68   0
  -2   4  -7   27.16    2.39   0
   2   4   7   27.33    2.80   0
   2   4   7   27.01    2.97   0
   2  -4   7   27.60    3.52   0
  -2  -4  -7   30.64    2.87   0
   2  -4   7   24.12    2.36   0
  -2   4   7   21.86    3.38   0
  -2  -4  -7   24.62    2.29   0
   2   4  -7   16.72    2.54   0
  -3  -4   7 2175.11    5.51   0
   3   4   7 2079.06    5.24   0
   3   4   7 2002.47    7.47   0
  -3   4  -7 2172.59    5.02   0
  -3  -4  -7 2016.26    5.20   0
  -3   4   7 1811.63    6.22   0
   3  -4   7 1928.66    6.76   0
   3  -4   7 1867.75    4.63   0
  -4  -4   7  296.64    3.38   0
  -4   4  -7  301.68    2.97   0
   4   4   7  271.17    3.01   0
  -4  -4  -7  297.95    3.16   0
   4  -4   7  258.58    4.25   0
  -4   4   7  248.08    4.09   0
  -5   4  -7    9.01    2.48   0
  -5  -4   7    9.35    2.89   0
   5   4   7    9.29    2.50   0
   5  -4   7    9.87    3.44   0
  -5   4   7    5.06    3.53   0
  -5  -4  -7    2.00    2.76   0
  -6  -4   7   40.44    2.71   0
  -6   4  -7   26.11    2.65   0
  -6  -4   7   24.42    3.10   0
  -6  -4  -7   27.28    2.75   0
  -6   4   7   23.50    3.79   0
  -7  -4   7   75.87    3.63   0
  -7   4  -7   73.65    2.73   0
  -7  -4   7   59.20    2.77   0
  -7   4   7   58.67    4.39   0
  -7   4   7   62.12    4.32   0
  -7  -4  -7   61.28    2.71   0
   0  -5  -7 1659.56    5.15   0
   0   5   7 1913.28    5.03   0
   0   5  -7 1740.82    4.44   0
   0  -5   7 1764.00    4.35   0
   0   5   7 1723.02    5.08   0
  -1  -5   7   77.18    2.49   0
   1   5   7   76.96    2.90   0
  -1   5  -7   74.10    2.30   0
   1  -5  -7   73.25    3.24   0
   1   5  -7   68.78    2.43   0
  -1  -5  -7   81.34    2.97   0
   1  -5   7   76.75    2.47   0
  -1   5   7   72.79    3.37   0
   2   5   7   14.21    2.52   0
  -2   5  -7   21.89    2.43   0
  -2  -5   7   14.92    2.66   0
   2   5   7   21.15    3.00   0
  -2  -5  -7   23.80    2.77   0
   2  -5   7   12.68    3.42   0
   2  -5   7   10.55    2.33   0
  -2   5   7   15.15    3.29   0
   2   5  -7   21.75    2.58   0
   3   5   7  344.18    4.63   0
   3   5   7  342.92    3.23   0
  -3  -5   7  369.06    3.40   0
  -3   5  -7  385.38    2.93   0
  -3  -5  -7  365.28    3.31   0
   3   5  -7  314.08    3.14   0
  -3   5   7  347.08    4.34   0
   3  -5   7  338.22    4.51   0
  -3  -5  -7  368.07    2.75   0
   4   5   7   92.85    2.71   0
  -4  -5   7   89.11    2.99   0
  -4   5  -7   94.31    2.67   0
   4  -5   7   76.35    3.94   0
  -4   5   7   79.37    3.93   0
  -4  -5  -7   79.67    2.77   0
  -5  -5   7  112.14    3.25   0
  -5   5  -7  127.13    2.81   0
   5   5   7   96.27    2.68   0
  -5  -5  -7  115.63    2.84   0
   5  -5   7   97.86    4.56   0
  -5   5   7  101.85    4.25   0
  -6   5  -7  119.73    2.71   0
  -6  -5   7  112.83    3.56   0
  -6  -5   7   95.92    2.90   0
  -6  -5  -7  114.98    2.96   0
  -6   5   7   94.40    4.74   0
  -6   5   7   91.24    5.02   0
  -7   5  -7    8.62    2.57   0
  -7  -5   7   18.72    3.78   0
  -7  -5   7   -2.31    2.68   0
  -7  -5  -7   11.75    2.57   0
   0   6  -7  136.36    2.51   0
   0   6   7  139.85    2.98   0
   0  -6   7  128.66    2.48   0
   0   6   7  156.32    2.67   0
   0  -6  -7  139.14    3.26   0
   1   6   7  460.70    3.39   0
   1  -6  -7  419.59    4.01   0
  -1   6  -7  494.10    3.06   0
  -1  -6   7  482.26    3.14   0
   1   6  -7  441.86    3.20   0
  -1  -6  -7  483.00    3.50   0
  -1   6   7  464.34    3.90   0
   1  -6   7  425.20    2.97   0
   2   6   7 2122.75    5.13   0
  -2   6  -7 2407.69    4.98   0
  -2  -6   7 2287.46    5.43   0
  -2  -6  -7 2262.45    5.27   0
   2  -6   7 2076.70    4.66   0
  -2   6   7 2223.17    6.58   0
   2   6  -7 2077.01    5.16   0
   3   6   7  212.27    4.09   0
   3   6   7  220.46    2.97   0
  -3  -6   7  234.39    3.13   0
  -3   6  -7  257.79    2.72   0
  -3  -6  -7  230.79    2.77   0
   3  -6   7  202.12    4.18   0
   3   6  -7  201.92    2.90   0
  -3   6   7  221.45    4.06   0
  -4  -6   7  351.78    3.59   0
  -4   6  -7  354.22    2.96   0
   4   6   7  306.30    3.11   0
  -4  -6  -7  328.58    3.04   0
   4  -6   7  268.42    4.89   0
  -4   6   7  313.46    4.87   0
  -4  -6  -7  346.32    2.75   0
  -5   6  -7    8.15    2.52   0
  -5  -6   7   -3.16    2.97   0
   5   6   7   -7.38    2.42   0
  -5  -6  -7    3.18    2.58   0
  -5   6   7    6.47    4.78   0
  -5  -6  -7    0.33    2.11   0
  -6  -6   7   13.64    2.40   0
  -6   6  -7   25.44    2.52   0
  -6  -6   7   10.59    3.50   0
  -6  -6  -7   19.20    2.56   0
  -6  -6  -7   29.87    2.12   0
  -7   6  -7   15.70    2.42   0
  -7  -6   7   17.07    4.52   0
  -7  -6   7    9.79    2.61   0
  -7  -6  -7    2.89    2.60   0
  -7  -6  -7   21.16    2.09   0
   0   7  -7  644.73    3.21   0
   0   7   7  580.40    3.78   0
   0  -7   7  604.55    3.15   0
   0  -7  -7  593.72    4.00   0
   1   7   7   52.42    2.69   0
  -1   7  -7   69.68    2.44   0
  -1  -7   7   64.36    2.47   0
   1  -7  -7   56.23    3.33   0
   1   7  -7   59.66    2.60   0
  -1  -7  -7   67.30    2.84   0
  -1   7   7   55.90    3.01   0
   1  -7   7   53.00    2.39   0
   2   7   7  887.76    3.82   0
  -2  -7   7  954.10    4.00   0
  -2   7  -7 1024.64    3.71   0
   2   7  -7  884.62    3.84   0
  -2  -7  -7  979.70    4.07   0
  -2   7   7  918.19    5.06   0
  -3   7  -7   32.81    2.38   0
   3   7   7   27.99    3.61   0
  -3  -7   7   26.98    2.59   0
   3   7   7   35.26    2.64   0
   3  -7   7   29.83    3.79   0
  -3  -7  -7   23.30    2.67   0
  -3   7   7   29.42    3.65   0
   3   7  -7   28.74    2.47   0
  -4   7  -7  262.01    2.77   0
  -4  -7   7  231.72    3.40   0
   4   7   7  219.60    2.73   0
  -4  -7  -7  231.51    2.93   0
  -4   7   7  221.43    4.82   0
   4  -7   7  177.07    5.04   0
   5   7   7   42.65    2.64   0
  -5   7  -7   80.57    2.49   0
  -5  -7   7   51.66    2.48   0
  -5  -7   7   59.59    3.25   0
  -5  -7  -7   63.27    2.71   0
  -6   7  -7  157.63    2.63   0
  -6  -7   7  112.94    2.63   0
  -6  -7   7  120.55    3.88   0
  -6  -7  -7  142.00    2.73   0
   0   8  -7   24.85    2.26   0
   0  -8  -7   29.31    3.01   0
   0  -8   7   21.64    2.30   0
   0   8   7   24.13    2.77   0
  -1   8  -7  364.30    2.89   0
   1   8   7  325.58    3.05   0
   1  -8  -7  295.48    3.53   0
  -1  -8   7  336.58    2.93   0
   1   8  -7  348.16    2.79   0
  -1   8   7  335.58    3.50   0
  -1  -8  -7  356.46    3.32   0
  -2  -8   7   85.70    2.62   0
  -2   8  -7  109.22    2.54   0
   2   8   7   79.68    2.64   0
   2   8  -7   78.65    2.53   0
  -2  -8  -7   93.83    2.85   0
   2   8  -7   81.61    2.85   0
  -2   8   7   74.99    3.41   0
  -3   8  -7  168.27    2.68   0
   3   8   7  130.32    3.86   0
  -3  -8   7  130.59    2.86   0
   3   8   7  134.42    2.70   0
  -3   8   7  130.83    4.10   0
   3   8  -7  117.78    2.71   0
   3  -8   7  111.25    4.22   0
  -3  -8  -7  145.39    2.84   0
  -4   8  -7   99.94    2.57   0
  -4  -8   7   87.41    3.09   0
   4   8   7   80.76    2.56   0
  -4   8   7   75.49    4.86   0
   4  -8   7   66.49    5.73   0
   4   8  -7   64.47    2.89   0
  -4  -8  -7   86.00    2.49   0
  -5   8  -7    6.43    2.45   0
  -5  -8   7   12.47    2.34   0
  -5  -8   7    8.00    3.26   0
  -5  -8  -7   14.73    2.56   0
  -6  -8   7   27.82    2.45   0
  -6   8  -7   20.46    2.41   0
  -6  -8  -7   21.31    2.38   0
   0   9  -7   29.97    2.51   0
   0   9   7   24.97    2.78   0
   0  -9  -7   18.66    2.90   0
   1  -9  -7  748.52    4.21   0
  -1  -9   7  846.48    3.65   0
  -1   9  -7  949.05    3.67   0
   1   9   7  784.66    3.88   0
  -1   9   7  783.38    4.17   0
   1   9  -7  861.55    3.71   0
  -1  -9  -7  856.27    4.14   0
   2  -9  -7   48.86    3.25   0
  -2   9  -7   77.12    2.34   0
   2   9   7   61.25    2.49   0
  -2  -9   7   61.91    2.71   0
  -2  -9  -7   75.19    2.66   0
   2   9  -7   76.50    2.59   0
   2   9  -7   62.84    2.60   0
  -2   9   7   57.71    3.24   0
  -3   9  -7   43.63    2.41   0
   3   9   7   34.63    2.47   0
  -3  -9   7   41.70    2.74   0
  -3   9   7   49.08    3.75   0
  -3  -9  -7   48.50    2.56   0
   3  -9   7   44.99    4.10   0
   3   9  -7   43.36    2.58   0
  -4   9  -7   22.77    2.44   0
   4   9   7   32.20    2.44   0
  -4  -9   7   18.99    3.05   0
  -4  -9   7   24.14    2.38   0
  -4  -9  -7   20.90    2.46   0
   4   9  -7   23.79    2.82   0
  -5   9  -7  100.83    2.51   0
  -5  -9   7   74.72    2.50   0
  -5  -9  -7  105.43    2.69   0
  -6   9  -7   22.94    2.36   0
  -6  -9  -7   15.64    2.38   0
   0  10   7    9.67    2.65   0
   0  10   7   25.04    2.42   0
   0  10  -7    8.21    2.33   0
   0 -10  -7   12.99    2.79   0
  -1  10  -7   95.29    2.52   0
   1 -10  -7   77.50    2.96   0
   1  10   7   77.28    2.63   0
   1  10  -7   84.92    2.40   0
  -1 -10  -7   90.00    2.66   0
  -1  10   7   71.27    2.99   0
  -2  10  -7   28.73    2.38   0
   2  10   7   27.80    2.48   0
   2 -10  -7    9.67    3.21   0
   2  10  -7   19.20    2.43   0
  -2 -10  -7   21.19    2.58   0
  -2  10   7   16.29    3.10   0
   2  10  -7   20.13    2.65   0
  -3  10  -7  402.18    2.96   0
   3  10   7  354.14    4.49   0
   3  10   7  302.98    2.93   0
  -3 -10   7  319.91    2.87   0
  -3 -10  -7  361.58    3.20   0
   3 -10   7  299.46    4.87   0
   3 -10   7  314.93    4.75   0
   3  10  -7  300.92    3.08   0
  -4 -10   7   56.24    2.46   0
  -4  10  -7   69.93    2.46   0
   4  10  -7   49.31    2.90   0
  -4 -10  -7   65.30    2.63   0
  -5  10  -7   23.53    2.34   0
  -5 -10   7   26.17    2.36   0
  -5 -10  -7   31.17    2.52   0
   0  11   7  118.26    2.72   0
   0  11  -7  153.30    2.71   0
   0 -11  -7  138.21    2.92   0
   0  11   7  164.67    2.61   0
   0 -11   7  116.93    2.86   0
  -1  11  -7   33.15    2.42   0
   1 -11  -7   25.29    2.85   0
  -1 -11   7   31.79    2.51   0
   1  11   7   27.95    2.50   0
   1  11  -7   32.46    2.51   0
  -1 -11  -7   31.47    2.71   0
  -1  11   7   23.73    2.72   0
   1 -11   7   29.56    2.78   0
  -2 -11   7    4.77    2.29   0
   2 -11  -7    4.67    3.13   0
   2  11   7   14.93    2.98   0
   2  11   7    5.63    2.33   0
  -2  11  -7    6.16    2.30   0
   2  11  -7   15.87    2.39   0
  -2 -11  -7   14.42    2.62   0
   2 -11   7   14.67    3.00   0
   2  11  -7    8.50    2.37   0
  -3 -11   7   41.14    2.23   0
  -3  11  -7   44.30    2.23   0
   3  11   7   35.99    3.58   0
  -3 -11  -7   46.91    2.50   0
   3 -11   7   39.59    4.12   0
   3 -11   7   36.34    4.12   0
   3  11  -7   35.54    2.47   0
  -4  11  -7   48.52    2.39   0
  -4 -11   7   30.59    2.41   0
   4  11  -7   38.32    2.73   0
  -4 -11  -7   39.30    2.34   0
   0  12  -7   21.62    2.39   0
   0 -12   7   17.13    2.59   0
   0 -12  -7   22.36    2.68   0
   0  12   7   32.96    2.33   0
  -1 -12   7    8.59    2.44   0
  -1  12  -7   -8.16    2.32   0
   1 -12  -7   11.87    2.72   0
   1 -12   7    7.39    2.71   0
   1  12  -7   11.87    2.44   0
  -1 -12  -7   -4.58    2.63   0
  -2  12  -7  160.46    2.55   0
   2 -12  -7   96.13    3.31   0
   2  12   7  144.91    3.31   0
  -2 -12   7  131.32    2.69   0
   2 -12   7  120.30    3.43   0
   2  12  -7  145.34    2.78   0
  -2 -12  -7  137.38    2.82   0
   2  12  -7  156.49    2.68   0
  -3  12  -7   34.91    2.29   0
   3  12   7   16.70    3.47   0
  -3 -12   7   22.96    2.29   0
  -3 -12  -7   22.94    2.50   0
   3 -12   7   18.95    4.32   0
   3  12  -7   19.73    2.48   0
   0  13  -7  241.81    2.81   0
   0  13   7  265.65    2.75   0
   0 -13   7  197.86    3.14   0
   0 -13  -7  215.39    3.18   0
  -1 -13   7    5.70    2.43   0
  -1  13  -7   11.72    2.29   0
   1 -13  -7    3.07    2.79   0
   1  13   7    1.77    2.48   0
   1  13  -7    5.92    2.32   0
  -1 -13  -7    8.98    2.55   0
   1 -13   7    5.07    2.73   0
   2 -13  -7   15.44    3.05   0
   2  13   7   20.41    2.97   0
  -2  13  -7   16.39    2.22   0
  -2 -13   7   22.59    2.41   0
   2  13  -7   20.25    2.46   0
   2 -13   7   25.98    3.14   0
  -2 -13  -7   13.37    2.45   0
   0   0   8  179.12    2.75   0
   0   0  -8  196.35    2.51   0
   1   0   8  480.98    3.49   0
   1   0   8  494.89    3.16   0
  -2   0  -8    6.37    2.98   0
   2   0   8    5.32    3.01   0
   2   0   8    5.43    2.84   0
  -3   0  -8 1359.24    4.74   0
   3   0   8 1522.25    5.10   0
   3   0   8 1591.63    5.16   0
  -3   0  -8 1548.01    5.07   0
  -3   0   8 1506.57    4.37   0
  -4   0  -8  346.78    3.66   0
   4   0   8  332.03    3.53   0
  -4   0  -8  306.50    3.35   0
   4   0   8  299.54    3.54   0
  -4   0   8  317.15    3.01   0
   5   0   8   95.28    2.92   0
  -5   0  -8  106.12    3.39   0
  -5   0   8  101.65    2.51   0
  -5   0  -8   90.28    2.90   0
  -6   0  -8  154.45    3.04   0
  -6   0  -8  168.07    3.72   0
   6   0   8  136.47    3.07   0
  -6   0   8  163.89    2.83   0
  -7   0   8   47.70    2.93   0
  -7   0  -8   53.08    2.88   0
  -7   0   8   58.65    2.73   0
  -7   0  -8   61.42    3.82   0
   0  -1   8  170.22    2.54   0
   0   1   8  153.19    2.86   0
  -1   1  -8  618.98    3.27   0
   1   1   8  605.81    3.73   0
  -1  -1   8  627.45    3.22   0
   1  -1   8  619.60    3.26   0
  -1   1   8  511.54    3.49   0
  -1  -1  -8  532.61    3.57   0
   1  -1   8  555.18    3.71   0
  -1   1   8  595.14    3.18   0
  -2   1  -8  364.58    3.07   0
   2   1   8  362.37    3.45   0
  -2  -1   8  355.01    2.88   0
   2   1   8  362.36    3.35   0
   2  -1   8  390.32    3.25   0
   2  -1   8  377.48    3.85   0
  -2  -1  -8  307.09    3.27   0
  -2   1   8  338.70    2.88   0
  -2  -1  -8  342.07    3.39   0
  -3   1  -8 1206.31    4.50   0
   3   1   8 1149.05    4.84   0
  -3   1  -8 1027.43    4.46   0
   3   1   8 1199.38    4.69   0
  -3  -1  -8 1079.14    4.34   0
   3  -1   8 1152.58    4.30   0
   3  -1   8 1220.53    4.97   0
  -3  -1  -8 1106.79    4.77   0
  -4   1  -8  108.13    2.81   0
   4   1   8   95.18    3.08   0
  -4  -1   8   94.73    2.64   0
  -4   1  -8   87.68    3.04   0
   4   1   8   90.73    3.24   0
   4  -1   8   97.88    3.39   0
   4  -1   8   88.14    2.79   0
  -4  -1  -8   93.27    3.25   0
  -4  -1  -8   99.23    3.01   0
   5   1   8  242.58    3.11   0
  -5   1  -8  222.51    3.27   0
  -5  -1   8  242.35    2.97   0
  -5   1  -8  263.88    3.31   0
  -5  -1  -8  258.16    4.00   0
   5  -1   8  221.40    3.44   0
  -5  -1  -8  246.80    3.15   0
  -6   1  -8   49.45    3.06   0
   6   1   8   53.12    2.86   0
  -6   1  -8   42.96    3.04   0
  -6  -1   8   40.66    2.59   0
  -6  -1  -8   52.72    2.81   0
   6  -1   8   36.47    3.03   0
  -6  -1  -8   49.66    3.94   0
  -6   1   8   61.42    2.48   0
  -7   1  -8  107.78    3.54   0
  -7   1  -8   81.69    3.18   0
  -7  -1   8   97.28    2.86   0
  -7  -1   8   93.19    2.99   0
  -7   1   8   89.00    3.11   0
  -7  -1  -8   77.04    2.87   0
  -7   1   8   84.53    2.77   0
   0   2  -8 1922.36    4.54   0
   0   2   8 1882.27    5.14   0
   0   2   8 1910.21    4.74   0
   0  -2   8 2039.36    4.77   0
  -1  -2   8  345.43    2.83   0
   1   2   8  340.73    3.27   0
  -1   2  -8  334.16    2.86   0
   1   2   8  333.74    3.08   0
  -1  -2  -8  314.29    3.25   0
   1  -2   8  361.03    2.89   0
   1   2  -8  305.15    2.75   0
  -1   2   8  312.72    3.18   0
   1  -2   8  318.72    3.30   0
  -2   2  -8 1383.50    4.22   0
  -2  -2   8 1391.81    4.26   0
   2   2   8 1435.52    4.74   0
   2   2   8 1366.35    4.91   0
  -2  -2  -8 1233.92    4.44   0
   2  -2   8 1386.05    5.26   0
  -2   2   8 1218.73    4.68   0
   2  -2   8 1402.91    4.34   0
  -3  -2   8  730.45    3.70   0
   3   2   8  732.01    4.62   0
   3   2   8  779.95    4.09   0
  -3   2  -8  773.58    3.93   0
   3  -2   8  767.32    4.45   0
   3  -2   8  717.37    3.75   0
  -3  -2  -8  733.75    3.85   0
  -4   2  -8   68.33    2.85   0
   4   2   8   63.26    2.75   0
   4   2   8   53.51    3.36   0
  -4  -2   8   63.71    2.77   0
   4  -2   8   62.65    3.35   0
  -4  -2  -8   66.22    2.90   0
   4  -2   8   73.84    2.80   0
  -5   2  -8  439.04    3.51   0
   5   2   8  412.88    3.44   0
  -5   2  -8  362.77    3.75   0
  -5  -2   8  418.28    3.29   0
   5  -2   8  367.62    3.87   0
  -5  -2  -8  399.20    3.41   0
  -6  -2   8   27.52    2.95   0
  -6   2  -8   28.75    3.12   0
  -6   2  -8   30.93    2.92   0
   6   2   8   19.12    2.67   0
  -6  -2  -8   26.25    2.78   0
   6  -2   8   29.58    3.07   0
  -7  -2   8   37.85    2.82   0
  -7   2  -8   33.45    2.86   0
  -7   2  -8   35.59    3.18   0
  -7  -2   8   31.67    2.79   0
  -7   2   8   35.71    3.19   0
  -7   2   8   28.87    2.50   0
  -7  -2  -8   32.35    2.77   0
   0  -3  -8 2812.48    6.19   0
   0   3  -8 3052.60    5.46   0
   0  -3   8 3444.13    5.84   0
   0   3   8 3127.44    6.24   0
  -1   3  -8  491.74    3.10   0
  -1  -3   8  520.25    3.16   0
   1   3   8  481.45    3.33   0
   1   3  -8  460.82    3.00   0
   1  -3   8  541.34    3.14   0
  -1  -3  -8  488.14    3.56   0
  -1   3   8  473.48    3.50   0
   2   3   8  120.13    3.07   0
   2   3   8  122.33    2.94   0
  -2  -3   8  132.53    2.70   0
  -2   3  -8  121.88    2.49   0
   2  -3   8  117.42    3.48   0
   2  -3   8  131.04    2.49   0
  -2   3   8  109.20    3.30   0
  -2  -3  -8  107.78    2.91   0
   2   3  -8  108.59    2.60   0
  -3   3  -8  167.90    2.71   0
   3   3   8  154.08    3.62   0
   3   3   8  160.33    2.98   0
  -3  -3   8  160.86    2.85   0
   3  -3   8  156.62    3.67   0
  -3   3   8  124.24    3.27   0
  -3  -3  -8  138.66    2.90   0
   3  -3   8  141.98    2.71   0
  -4  -3   8   95.26    2.82   0
   4   3   8   95.48    2.80   0
   4   3   8   82.64    3.84   0
  -4   3  -8   97.73    2.81   0
  -4  -3  -8   86.63    2.80   0
   4  -3   8   90.23    3.64   0
  -4   3   8   75.64    3.38   0
   5   3   8   30.61    2.68   0
  -5  -3   8   34.23    2.80   0
  -5   3  -8   33.03    2.47   0
  -5  -3  -8   33.58    2.58   0
   5  -3   8   31.55    3.24   0
  -6  -3   8  342.16    3.65   0
  -6   3  -8  357.06    3.36   0
  -6  -3   8  370.51    3.88   0
   6   3   8  312.95    3.22   0
  -6  -3  -8  323.91    3.24   0
   6  -3   8  274.41    3.89   0
  -7  -3   8   25.97    2.99   0
  -7   3  -8   16.35    2.86   0
  -7  -3   8   24.35    2.60   0
  -7  -3   8   21.72    2.95   0
  -7   3   8   16.09    3.45   0
  -7  -3  -8   16.79    2.70   0
   0   4  -8  371.60    2.87   0
   0  -4   8  383.09    2.94   0
   0  -4  -8  353.41    3.44   0
   0   4   8  380.19    3.39   0
  -1   4  -8  333.18    2.83   0
  -1  -4   8  341.27    2.87   0
   1   4   8  334.96    3.38   0
   1   4   8  315.16    3.16   0
  -1   4   8  322.24    3.57   0
  -1  -4  -8  346.03    3.50   0
   1  -4   8  339.65    2.82   0
   1   4  -8  307.71    2.80   0
  -2   4  -8 1982.28    4.61   0
  -2  -4   8 1994.59    4.82   0
   2   4   8 1844.51    5.06   0
   2   4   8 1881.55    5.71   0
   2  -4   8 1767.15    5.99   0
   2  -4   8 1835.95    4.45   0
  -2  -4  -8 1975.87    4.62   0
  -2  -4  -8 2035.39    5.17   0
  -2   4   8 1766.63    5.60   0
   2   4  -8 1725.02    4.53   0
   3   4   8  137.21    3.68   0
  -3   4  -8  152.82    2.84   0
   3   4   8  138.59    2.93   0
  -3  -4   8  145.53    2.88   0
  -3   4   8  124.92    3.52   0
  -3  -4  -8  142.29    2.93   0
   3  -4   8  127.37    3.73   0
   3  -4   8  132.65    2.76   0
   4   4   8  871.57    3.91   0
  -4  -4   8  928.00    4.15   0
  -4   4  -8  958.97    3.87   0
   4   4   8  758.76    6.45   0
  -4   4   8  803.19    4.84   0
  -4  -4  -8  929.95    3.90   0
   4  -4   8  840.79    5.10   0
  -5  -4   8   29.05    2.84   0
  -5   4  -8   19.42    2.65   0
   5   4   8   23.40    2.54   0
   5  -4   8   16.22    3.45   0
  -5   4   8   18.09    3.40   0
  -5  -4  -8   35.30    2.59   0
   6   4   8   17.58    2.57   0
  -6   4  -8   24.93    2.62   0
  -6  -4   8   23.82    2.95   0
  -6  -4  -8   17.53    2.52   0
  -6   4   8   16.83    3.58   0
   6  -4   8   17.67    3.52   0
  -7   4  -8   33.72    2.71   0
  -7  -4   8   42.43    3.28   0
  -7  -4   8   37.52    2.68   0
  -7   4   8   29.48    3.83   0
  -7   4   8   30.72    3.95   0
  -7  -4  -8   29.72    2.59   0
   0   5  -8  323.72    2.85   0
   0  -5   8  323.75    2.69   0
   0  -5  -8  281.17    3.29   0
   0   5   8  307.59    3.50   0
  -1   5  -8 1124.24    3.81   0
  -1  -5   8 1186.43    3.90   0
   1  -5  -8  985.13    4.58   0
   1   5   8 1123.53    4.27   0
   1   5  -8 1093.47    3.78   0
  -1   5   8 1098.84    4.64   0
   1  -5   8 1092.74    3.79   0
  -1  -5  -8 1106.47    4.21   0
  -2   5  -8  107.89    2.48   0
  -2  -5   8  105.69    2.80   0
   2   5   8  106.95    2.83   0
   2   5   8   91.91    2.97   0
  -2   5   8   91.28    3.29   0
   2  -5   8   87.13    3.52   0
  -2  -5  -8   94.36    2.68   0
   2  -5   8   93.75    2.39   0
   2   5  -8   87.37    2.47   0
   3   5   8   74.25    3.61   0
  -3   5  -8   88.57    2.44   0
  -3  -5   8   82.64    2.80   0
   3   5   8   84.62    2.54   0
  -3  -5  -8   85.81    2.86   0
  -3   5   8   67.49    3.47   0
   3  -5   8   65.44    3.72   0
   3  -5   8   75.35    2.46   0
  -3  -5  -8   72.90    2.18   0
   3   5  -8   70.08    2.65   0
  -4  -5   8  124.44    2.83   0
  -4   5  -8  122.83    2.65   0
   4   5   8  116.84    2.82   0
   4   5   8   84.52    5.32   0
  -4  -5  -8  107.62    2.85   0
   4  -5   8   96.22    3.67   0
  -4   5   8  110.99    3.82   0
  -4  -5  -8  116.57    2.31   0
  -5  -5   8  217.15    3.38   0
  -5   5  -8  252.76    2.91   0
   5   5   8  201.39    2.88   0
  -5  -5  -8  217.74    2.92   0
   5  -5   8  179.64    4.27   0
  -5   5   8  192.14    4.02   0
  -6   5  -8  240.05    3.02   0
  -6  -5   8  241.14    3.63   0
   6   5   8  199.18    2.95   0
  -6  -5   8  206.85    2.90   0
  -6   5   8  215.24    4.70   0
  -6  -5  -8  243.83    3.00   0
  -7   5  -8   45.46    2.58   0
  -7  -5   8   41.75    3.51   0
  -7  -5   8   38.70    2.61   0
  -7   5   8   33.92    5.17   0
  -7   5   8   -0.06    0.83   0
  -7  -5  -8   28.02    2.63   0
  -7   5   8   35.10    5.42   0
   0   6  -8  125.34    2.40   0
   0  -6  -8  105.73    3.14   0
   0   6   8  124.38    2.60   0
   0  -6   8  120.37    2.43   0
   0   6   8  111.73    2.92   0
  -1   6  -8  805.13    3.36   0
   1   6   8  739.61    3.72   0
  -1  -6   8  798.16    3.47   0
   1  -6  -8  645.42    4.10   0
   1   6  -8  758.11    3.40   0
   1  -6   8  790.15    3.33   0
  -1  -6  -8  748.56    3.78   0
  -1   6   8  788.15    4.25   0
   2   6   8  163.73    2.98   0
  -2   6  -8  187.14    2.68   0
  -2  -6   8  180.35    2.91   0
   2   6   8  167.63    3.32   0
  -2  -6  -8  178.08    3.07   0
   2  -6   8  157.57    3.71   0
  -2   6   8  173.01    3.39   0
   2  -6   8  157.56    2.60   0
   2   6  -8  155.99    2.85   0
   3   6   8  873.93    5.33   0
   3   6   8  894.59    3.87   0
  -3   6  -8 1006.25    3.67   0
  -3  -6   8  965.64    4.01   0
   3  -6   8  817.75    5.19   0
  -3   6   8  887.08    5.05   0
  -3  -6  -8  904.43    3.96   0
   3   6  -8  803.66    3.80   0
  -4   6  -8   21.28    2.38   0
  -4  -6   8   21.97    2.80   0
   4   6   8   17.16    2.63   0
  -4   6   8   20.17    3.80   0
  -4  -6  -8   16.61    2.73   0
   4  -6   8   19.55    3.69   0
  -4  -6  -8   23.46    2.21   0
  -5   6  -8   88.37    2.54   0
  -5  -6   8   81.15    3.09   0
   5   6   8   80.15    2.65   0
  -5   6   8   75.61    4.24   0
  -5  -6  -8   82.21    2.83   0
   5  -6   8   71.57    4.42   0
  -5  -6  -8   87.84    2.33   0
  -6   6  -8    1.92    2.41   0
  -6  -6   8    6.10    3.16   0
  -6  -6   8    1.08    2.52   0
  -6   6   8    2.10    5.44   0
  -6   6   8   -1.03    5.10   0
  -6  -6  -8   -1.33    2.12   0
  -6  -6  -8   -3.09    2.55   0
   0  -7  -8  319.82    3.25   0
   0   7  -8  358.49    2.78   0
   0   7   8  396.68    3.11   0
   0   7   8  341.74    3.19   0
   0  -7   8  312.85    2.70   0
  -1   7  -8  532.76    3.09   0
   1   7   8  491.88    3.30   0
   1  -7  -8  429.12    3.77   0
  -1  -7   8  512.39    3.21   0
   1   7  -8  501.05    3.07   0
  -1   7   8  506.50    3.81   0
  -1  -7  -8  523.08    3.50   0
   1  -7   8  476.83    2.95   0
   2   7   8  112.44    2.75   0
  -2   7  -8  131.15    2.59   0
  -2  -7   8  117.14    2.79   0
  -2  -7  -8  121.84    2.89   0
  -2   7   8  118.99    3.51   0
   2  -7   8  114.98    2.48   0
   2   7  -8  106.28    2.66   0
  -3   7  -8   17.39    2.32   0
  -3  -7   8   15.49    2.59   0
   3   7   8   13.67    3.34   0
   3   7   8   15.22    2.57   0
  -3  -7  -8   17.13    2.61   0
  -3   7   8   12.22    3.48   0
   3  -7   8    9.83    3.49   0
   3   7  -8    5.39    2.32   0
  -4   7  -8   91.23    2.56   0
  -4  -7   8   81.73    2.92   0
   4   7   8   75.62    2.49   0
  -4  -7  -8   76.21    2.84   0
  -4   7   8   85.21    4.04   0
   4  -7   8   50.08    3.98   0
   5   7   8  203.14    2.94   0
  -5   7  -8  256.62    2.96   0
  -5  -7   8  234.62    3.59   0
  -5  -7  -8  234.91    3.20   0
  -5   7   8  220.04    5.69   0
  -6   7  -8   33.93    2.45   0
  -6  -7   8   25.49    2.45   0
  -6  -7   8   31.81    3.40   0
  -6  -7  -8    8.35    2.74   0
   0   8   8  551.24    3.46   0
   0   8   8  638.47    3.30   0
   0   8  -8  574.09    3.11   0
   0  -8   8  533.37    3.00   0
   0  -8  -8  539.38    3.70   0
   1   8   8  322.27    3.09   0
  -1   8  -8  355.42    2.91   0
  -1  -8   8  347.63    2.99   0
   1  -8  -8  294.77    3.38   0
   1   8  -8  342.19    2.83   0
  -1   8   8  311.35    3.45   0
  -1  -8  -8  358.13    3.40   0
   1  -8   8  342.81    2.75   0
   2   8   8  377.16    3.10   0
  -2   8  -8  450.14    2.98   0
  -2  -8   8  400.31    3.06   0
   2   8  -8  361.41    2.96   0
  -2  -8  -8  403.30    3.33   0
  -2   8   8  357.76    3.87   0
   2   8  -8  368.13    3.49   0
  -3   8  -8  282.18    2.84   0
   3   8   8  235.87    3.86   0
  -3  -8   8  256.33    2.93   0
   3   8   8  231.47    2.92   0
  -3  -8  -8  268.02    3.07   0
  -3   8   8  235.18    4.09   0
   3  -8   8  211.39    4.30   0
   3   8  -8  220.49    2.87   0
  -4   8  -8  118.78    2.57   0
  -4  -8   8  107.00    3.00   0
   4   8   8   96.85    2.65   0
  -4  -8  -8  111.46    2.80   0
  -4   8   8   96.63    4.43   0
   4   8  -8   94.77    2.81   0
   4  -8   8   48.89    4.12   0
  -5   8  -8   76.29    2.48   0
  -5  -8   8   66.93    3.15   0
   5   8   8   63.14    2.54   0
  -5  -8   8   61.37    2.48   0
  -5  -8  -8   82.92    2.69   0
  -6   8  -8   28.59    2.38   0
  -6  -8   8   25.35    3.66   0
  -6  -8   8   27.33    2.38   0
  -6  -8  -8   27.37    2.69   0
   0   9   8  423.47    3.46   0
   0   9  -8  512.68    3.15   0
   0  -9   8  466.91    2.93   0
   0   9   8  539.75    3.23   0
   0  -9  -8  444.77    3.63   0
   1   9   8   87.75    2.61   0
  -1   9  -8  102.32    2.49   0
  -1  -9   8   89.02    2.65   0
   1  -9  -8   79.83    3.07   0
   1   9  -8  105.59    2.41   0
  -1   9   8   91.27    2.83   0
  -1  -9  -8  103.89    3.00   0
  -2   9  -8   92.76    2.49   0
  -2  -9   8   69.45    2.62   0
   2   9   8   83.33    2.54   0
  -2   9   8   80.05    3.18   0
  -2  -9  -8   77.35    2.88   0
   2   9  -8   73.78    2.72   0
   2   9  -8   67.27    2.63   0
  -3   9  -8   99.91    2.58   0
  -3  -9   8   93.92    2.76   0
   3   9   8   91.09    3.47   0
   3   9   8   90.80    2.55   0
  -3   9   8   84.94    3.61   0
   3   9  -8   75.00    2.53   0
  -3  -9  -8  108.09    2.66   0
   3  -9   8   83.00    3.97   0
  -4   9  -8  221.90    2.73   0
  -4  -9   8  189.45    3.28   0
  -4  -9   8  174.99    2.54   0
   4   9   8  204.11    2.74   0
  -4   9   8  183.69    5.04   0
  -4  -9  -8  195.80    2.95   0
   4   9  -8  170.13    3.00   0
   4  -9   8  122.18    5.58   0
  -5   9  -8    4.24    2.32   0
  -5  -9   8    5.07    2.37   0
  -5  -9   8    1.54    3.07   0
  -5  -9  -8    3.24    2.67   0
   0  10  -8  192.02    2.59   0
   0  10   8  206.30    2.71   0
   0 -10  -8  166.88    3.15   0
   0  10   8  173.49    3.08   0
  -1  10  -8    3.18    2.29   0
   1 -10  -8    9.94    2.84   0
   1  10   8    1.85    2.34   0
   1  10  -8   -5.73    2.31   0
  -1  10   8   -4.84    2.71   0
  -1 -10  -8   -3.42    2.68   0
  -2  10  -8  151.58    2.55   0
   2  10   8  126.59    2.55   0
  -2 -10   8  131.24    2.64   0
  -2  10   8  110.03    3.35   0
  -2 -10  -8  143.23    2.73   0
   2  10  -8  121.42    2.78   0
   2  10  -8  138.25    2.65   0
  -3 -10   8   36.17    2.42   0
   3  10   8   55.23    3.29   0
  -3 -10   8   56.17    2.71   0
   3  10   8   54.90    3.70   0
  -3  10  -8   61.94    2.50   0
   3  10   8   40.21    2.47   0
   3  10  -8   39.34    2.51   0
   3 -10   8   40.52    3.93   0
  -3 -10  -8   52.10    2.66   0
  -3  10   8   41.99    3.69   0
  -4  10  -8   35.71    2.33   0
  -4 -10   8   43.72    2.34   0
  -4 -10  -8   40.65    2.68   0
   4  10  -8   41.38    2.63   0
  -5  10  -8   11.42    2.28   0
  -5 -10   8    3.95    2.30   0
  -5 -10  -8    6.54    2.56   0
   0  11  -8  136.20    2.57   0
   0  11   8  142.79    2.64   0
   0  11   8  108.34    2.71   0
   0 -11  -8  108.03    3.02   0
   1  11   8  145.66    2.53   0
  -1  11  -8  176.14    2.74   0
   1 -11  -8  127.14    3.10   0
  -1  11   8  130.12    3.01   0
   1  11  -8  151.62    2.45   0
  -1 -11  -8  148.94    2.89   0
  -2  11  -8   55.06    2.19   0
  -2 -11   8   34.59    2.42   0
   2  11   8   39.97    2.37   0
   2  11  -8   49.69    2.41   0
   2  11  -8   43.48    2.45   0
  -2 -11  -8   40.61    2.65   0
  -2  11   8   44.44    2.98   0
   2 -11   8   43.30    3.06   0
  -3 -11   8   41.84    2.31   0
  -3  11  -8   45.65    2.35   0
   3  11   8   38.85    3.60   0
   3 -11   8   34.81    3.68   0
  -3 -11  -8   32.70    2.51   0
   3 -11   8   38.02    3.83   0
   3  11  -8   39.11    2.56   0
  -4  11  -8   31.17    2.25   0
  -4 -11   8   24.47    2.28   0
  -4 -11  -8   45.69    2.51   0
   4  11  -8   21.96    2.59   0
   0 -12   8   -1.96    2.61   0
   0  12  -8    8.97    2.43   0
   0  12   8   -0.57    2.43   0
   0  12   8    4.59    2.34   0
   0 -12  -8    8.94    2.77   0
  -1  12  -8   25.86    2.34   0
   1 -12  -8   22.93    2.89   0
  -1 -12   8   26.82    2.56   0
   1  12   8   30.96    2.44   0
   1 -12   8   26.93    2.77   0
   1  12  -8   39.79    2.28   0
  -1 -12  -8   35.35    2.62   0
  -2  12  -8   15.90    2.22   0
   2  12   8    8.22    2.97   0
  -2 -12   8    6.42    2.29   0
   2 -12   8    0.68    2.95   0
   2  12  -8    4.00    2.32   0
  -2 -12  -8    8.29    2.45   0
  -3  12  -8   36.62    2.19   0
   3  12   8   29.58    3.40   0
  -3 -12   8   26.77    2.27   0
   3 -12   8   28.61    3.97   0
   3  12  -8   30.17    2.39   0
  -3 -12  -8   31.41    2.41   0
   0  13  -8    9.89    2.29   0
   0  13   8    0.40    2.32   0
   0 -13   8   -3.12    2.57   0
   0 -13  -8    2.55    2.72   0
  -1  13  -8  103.34    2.55   0
   1  13   8  110.41    2.76   0
   1 -13  -8   81.50    2.99   0
  -1 -13   8   88.28    2.72   0
   1  13  -8  110.08    2.52   0
   1 -13   8   85.50    3.00   0
  -1 -13  -8   98.99    2.80   0
  -2  13  -8    5.91    2.19   0
   2  13   8   -3.83    2.93   0
  -2 -13   8    0.88    2.43   0
   2  13  -8   17.42    2.32   0
   2 -13   8    1.89    3.09   0
  -2 -13  -8   13.04    2.42   0
   1   0   9    1.94    2.76   0
   1   0   9    4.56    2.25   0
  -1   0   9   -2.60    2.22   0
   2   0   9  355.69    3.32   0
   2   0   9  344.61    3.58   0
  -2   0  -9  303.32    3.11   0
   3   0   9  180.25    3.07   0
  -3   0   9  159.93    2.52   0
  -3   0  -9  155.25    2.94   0
   3   0   9  184.65    3.47   0
  -3   0  -9  174.56    2.96   0
   4   0   9   23.13    2.93   0
   4   0   9   19.43    2.72   0
  -4   0   9   15.57    2.35   0
  -4   0  -9   28.56    2.79   0
  -4   0  -9   26.52    2.73   0
   5   0   9  202.11    3.12   0
  -5   0  -9  191.34    3.00   0
  -5   0   9  209.47    2.72   0
  -5   0  -9  215.00    3.43   0
  -6   0   9   54.74    2.57   0
  -6   0  -9   39.32    2.84   0
  -6   0  -9   51.35    3.23   0
   6   0   9   41.49    2.85   0
  -7   0  -9   13.97    2.83   0
  -7   0   9   18.56    2.68   0
  -7   0  -9   21.44    3.59   0
  -7   0   9   23.35    2.54   0
   0  -1   9 1328.34    3.93   0
   0   1   9 1195.61    4.30   0
  -1  -1   9 1491.09    4.16   0
   1   1   9 1573.28    4.76   0
  -1   1  -9 1457.36    4.19   0
  -1   1   9 1320.47    4.44   0
   1  -1   9 1568.71    4.30   0
  -1  -1  -9 1344.91    4.43   0
   1  -1   9 1396.35    4.77   0
  -1   1   9 1497.55    4.19   0
   2   1   9  833.54    4.05   0
   2   1   9  807.37    4.09   0
  -2  -1   9  804.20    3.48   0
  -2   1  -9  819.37    3.63   0
   2  -1   9  862.80    3.73   0
  -2  -1  -9  741.75    3.76   0
   2  -1   9  865.29    4.44   0
  -2  -1  -9  780.12    3.96   0
  -2   1   9  764.87    3.36   0
  -3   1  -9  137.06    2.82   0
   3   1   9  134.06    2.95   0
  -3   1  -9  112.42    3.12   0
   3   1   9  137.95    3.16   0
   3  -1   9  130.12    2.82   0
  -3   1   9  127.45    2.41   0
  -3  -1  -9  123.74    3.02   0
  -3  -1  -9  131.01    3.07   0
   3  -1   9  131.35    3.42   0
  -4   1  -9   85.03    2.71   0
  -4   1  -9   67.89    2.87   0
   4   1   9   83.16    2.74   0
   4   1   9   75.16    3.04   0
  -4  -1   9   82.13    2.54   0
  -4  -1  -9   85.33    2.83   0
  -4  -1  -9   85.82    3.05   0
   4  -1   9   97.30    3.12   0
   4  -1   9   82.21    2.66   0
  -4   1   9   92.58    2.41   0
  -5   1  -9   97.07    3.00   0
   5   1   9   81.58    2.89   0
  -5   1  -9   68.74    2.93   0
  -5  -1   9   87.67    2.48   0
  -5  -1  -9   88.53    2.69   0
   5  -1   9   76.34    2.99   0
  -5   1   9   85.67    2.53   0
  -5  -1  -9   91.09    3.39   0
  -6   1  -9  181.13    3.39   0
   6   1   9  130.63    2.87   0
  -6   1  -9  157.30    3.24   0
  -6  -1   9  170.75    2.88   0
  -6  -1  -9  154.76    2.91   0
   6  -1   9  135.53    3.14   0
  -6   1   9  156.28    2.71   0
  -6  -1  -9  159.31    4.13   0
  -7   1  -9   36.33    3.23   0
  -7   1  -9   32.02    3.03   0
  -7  -1   9   16.59    2.73   0
  -7  -1   9   31.93    2.63   0
  -7  -1  -9   37.22    2.67   0
  -7   1   9   37.40    2.89   0
  -7   1   9   33.28    2.51   0
   0   2  -9   77.93    2.24   0
   0   2   9   73.17    2.86   0
   0  -2   9   85.13    2.47   0
   0   2   9   72.73    2.44   0
   1   2   9 1095.58    4.11   0
  -1  -2   9 1085.50    3.80   0
  -1   2  -9 1066.36    3.76   0
   1  -2   9 1174.15    3.94   0
   1  -2   9 1016.40    4.25   0
  -1   2   9  988.45    4.07   0
  -1  -2  -9 1009.44    4.00   0
  -1   2   9 1015.67    3.53   0
   1   2  -9 1013.81    3.65   0
  -2   2  -9 1111.67    3.99   0
   2   2   9 1066.59    4.32   0
  -2  -2   9 1091.64    3.79   0
   2   2   9 1106.01    4.33   0
  -2   2   9  918.82    4.22   0
   2  -2   9 1119.29    3.93   0
  -2  -2  -9 1049.70    4.09   0
   2  -2   9 1072.04    4.64   0
  -3  -2   9  164.33    2.79   0
  -3   2  -9  167.90    2.88   0
   3   2   9  154.62    3.29   0
   3   2   9  166.97    3.14   0
   3  -2   9  163.37    3.61   0
  -3  -2  -9  140.82    2.90   0
   3  -2   9  153.26    2.84   0
  -4   2  -9  870.82    3.90   0
   4   2   9  804.28    3.86   0
   4   2   9  724.03    4.68   0
  -4  -2   9  814.02    3.71   0
   4  -2   9  811.32    4.54   0
   4  -2   9  736.47    3.82   0
  -4  -2  -9  774.26    3.75   0
  -5   2  -9   17.42    2.64   0
  -5  -2   9   13.52    2.46   0
   5   2   9   11.77    2.67   0
   5  -2   9   19.40    2.95   0
  -5  -2  -9   12.06    2.62   0
  -6  -2   9   47.60    2.59   0
  -6   2  -9   44.28    2.77   0
   6   2   9   47.88    2.71   0
  -6  -2  -9   45.90    2.75   0
   6  -2   9   34.64    3.15   0
  -7  -2   9   80.52    2.93   0
  -7   2  -9   74.21    2.97   0
  -7  -2   9   73.39    2.70   0
  -7   2   9   72.60    3.21   0
  -7  -2  -9   83.72    2.84   0
  -7   2   9   71.70    2.49   0
   0  -3   9  676.84    3.31   0
   0   3   9  605.23    3.77   0
   0  -3  -9  594.09    3.77   0
   0   3   9  584.12    3.22   0
   0   3  -9  618.25    3.09   0
  -1   3  -9  716.36    3.34   0
  -1  -3   9  699.52    3.34   0
   1   3   9  675.86    3.71   0
  -1   3   9  624.65    3.70   0
   1  -3   9  711.18    3.37   0
   1  -3   9  613.01    3.80   0
  -1  -3  -9  651.94    3.71   0
   1   3  -9  637.66    3.22   0
   2   3   9  148.16    3.01   0
  -2   3  -9  155.38    2.53   0
  -2  -3   9  150.65    2.51   0
   2   3   9  158.19    2.98   0
  -2  -3  -9  128.45    2.92   0
   2  -3   9  149.73    3.63   0
   2   3  -9  122.46    2.42   0
   2  -3   9  150.69    2.53   0
  -2   3   9  128.94    3.17   0
  -3  -3   9   33.64    2.61   0
  -3   3  -9   28.65    2.57   0
   3   3   9   27.32    3.06   0
   3   3   9   21.39    2.73   0
   3  -3   9   35.09    3.27   0
  -3   3   9   20.78    2.91   0
   3  -3   9   26.79    2.37   0
  -3  -3  -9   29.40    2.65   0
  -4  -3   9  529.48    3.43   0
  -4   3  -9  531.99    3.18   0
   4   3   9  494.52    3.50   0
   4   3   9  451.57    4.46   0
  -4   3   9  445.62    3.73   0
  -4  -3  -9  502.84    3.40   0
   4  -3   9  499.37    4.20   0
   4  -3   9  459.01    3.17   0
  -5  -3   9  180.88    2.94   0
  -5   3  -9  176.87    2.87   0
   5   3   9  157.22    2.90   0
   5  -3   9  143.73    3.45   0
  -5  -3  -9  173.46    2.97   0
  -5   3   9  155.27    3.40   0
  -6  -3   9   29.85    2.89   0
  -6   3  -9   26.24    2.76   0
   6   3   9   20.37    2.69   0
  -6  -3  -9   31.24    2.75   0
   6  -3   9   19.11    3.32   0
  -7   3  -9   60.70    2.82   0
  -7  -3   9   61.31    2.95   0
  -7  -3   9   53.29    2.79   0
  -7  -3  -9   48.31    2.73   0
  -7   3   9   44.50    3.34   0
  -7   3   9   50.83    3.46   0
   0   4  -9 2125.88    4.56   0
   0   4   9 2104.83    5.27   0
   0  -4   9 2251.69    4.78   0
   0  -4  -9 1963.88    5.31   0
  -1   4  -9 2324.26    4.90   0
  -1  -4   9 2404.61    5.08   0
   1   4   9 2383.57    5.48   0
   1   4   9 2299.00    5.43   0
  -1   4   9 2763.95    6.65   0
  -1  -4  -9 2271.37    5.58   0
  -1   4   9 2376.38    5.77   0
   1  -4   9 2430.08    4.85   0
   1   4  -9 2312.68    4.94   0
  -2   4  -9  159.56    2.56   0
  -2  -4   9  161.70    2.66   0
   2   4   9  149.72    2.76   0
   2   4   9  141.09    3.19   0
   2   4  -9  134.29    2.55   0
  -2  -4  -9  136.27    2.80   0
   2  -4   9  151.50    2.55   0
  -2  -4  -9  162.27    2.65   0
  -2   4   9  146.79    3.40   0
   2  -4   9  146.24    3.56   0
  -3   4  -9  281.90    2.85   0
   3   4   9  258.02    3.66   0
  -3  -4   9  270.36    3.00   0
   3   4   9  261.59    3.09   0
  -3   4   9  241.10    3.40   0
   3  -4   9  269.88    3.70   0
  -3  -4  -9  259.44    3.14   0
   3  -4   9  263.66    2.69   0
  -4  -4   9   68.59    2.68   0
  -4   4  -9   74.11    2.55   0
   4   4   9   62.78    2.83   0
   4   4   9   55.47    3.87   0
  -4  -4  -9   62.25    2.70   0
  -4   4   9   55.67    3.22   0
   4  -4   9   50.48    3.51   0
   5   4   9  212.10    2.89   0
  -5  -4   9  235.19    3.16   0
  -5   4  -9  231.83    3.05   0
   5  -4   9  178.18    3.66   0
  -5  -4  -9  208.80    2.96   0
  -5   4   9  189.78    3.76   0
  -6   4  -9   51.25    2.62   0
  -6  -4   9   59.42    2.94   0
   6   4   9   40.03    2.70   0
  -6   4   9   45.95    3.50   0
  -6  -4  -9   51.79    2.56   0
   6  -4   9   35.34    3.55   0
  -7   4  -9   36.35    2.65   0
  -7  -4   9   30.08    3.03   0
  -7  -4   9   20.35    2.65   0
  -7   4   9   30.66    3.77   0
  -7  -4  -9   30.09    2.70   0
  -7   4   9   26.55    3.66   0
   0  -5   9 1604.78    4.18   0
   0   5  -9 1512.39    4.01   0
   0   5   9 1555.15    4.74   0
   0  -5  -9 1395.88    4.61   0
  -1   5  -9  108.86    2.45   0
  -1  -5   9  114.17    2.64   0
   1   5   9  108.23    2.77   0
   1   5   9  104.96    2.83   0
  -1   5   9  109.28    3.25   0
  -1  -5  -9  102.08    2.90   0
   1  -5   9  112.33    2.47   0
   1   5  -9  107.37    2.43   0
  -2   5  -9  313.86    2.75   0
   2   5   9  329.36    3.35   0
  -2  -5   9  347.79    3.04   0
   2   5   9  322.06    3.11   0
  -2   5   9  319.31    3.64   0
   2  -5   9  309.58    2.67   0
   2  -5   9  305.68    3.80   0
  -2  -5  -9  309.03    3.21   0
   2   5  -9  302.42    2.86   0
   3   5   9  495.37    4.28   0
  -3   5  -9  559.81    3.15   0
  -3  -5   9  534.89    3.34   0
   3   5   9  502.63    3.25   0
  -3  -5  -9  542.47    2.93   0
  -3  -5  -9  515.29    3.49   0
  -3   5   9  489.23    4.06   0
   3  -5   9  465.77    2.99   0
   3  -5   9  486.46    4.36   0
   3   5  -9  459.63    3.13   0
   4   5   9  211.08    3.00   0
  -4  -5   9  227.73    3.01   0
   4   5   9  184.47    4.64   0
  -4   5  -9  233.52    2.84   0
   4  -5   9  183.61    3.96   0
  -4  -5  -9  214.89    2.95   0
  -4   5   9  207.70    3.68   0
  -4  -5  -9  225.95    2.51   0
  -5   5  -9  164.72    2.77   0
  -5  -5   9  155.74    3.14   0
   5   5   9  144.14    2.90   0
   5  -5   9  120.07    3.82   0
  -5  -5  -9  169.16    2.82   0
  -5   5   9  139.07    3.63   0
  -6   5  -9  199.97    2.84   0
  -6  -5   9  201.76    3.43   0
   6   5   9  170.73    2.85   0
  -6  -5  -9  210.59    2.98   0
   6  -5   9  148.27    4.50   0
  -6   5   9  166.22    4.17   0
   0   6  -9  160.99    2.33   0
   0  -6   9  157.96    2.50   0
   0   6   9  160.12    3.14   0
   0  -6  -9  149.30    3.18   0
  -1   6  -9  510.52    3.02   0
  -1  -6   9  517.63    3.02   0
   1   6   9  491.91    3.31   0
   1  -6  -9  423.02    3.74   0
   1  -6   9  451.01    2.91   0
  -1   6   9  501.25    3.77   0
   1   6  -9  505.40    2.94   0
  -1  -6  -9  485.69    3.31   0
  -2   6  -9  429.29    2.90   0
   2   6   9  398.51    3.17   0
  -2  -6   9  418.08    3.10   0
   2   6   9  373.82    3.46   0
  -2   6   9  392.52    3.54   0
  -2  -6  -9  384.59    3.26   0
   2  -6   9  381.08    2.85   0
   2  -6   9  370.60    3.84   0
   2   6  -9  368.79    2.85   0
  -3   6  -9  419.85    3.00   0
  -3  -6   9  391.30    3.29   0
   3   6   9  373.81    3.18   0
   3   6   9  367.18    4.09   0
   3  -6   9  337.60    4.11   0
  -3   6   9  342.95    3.88   0
  -3  -6  -9  378.83    3.25   0
   3  -6   9  362.45    2.80   0
   3   6  -9  334.99    2.94   0
   4   6   9  371.16    3.22   0
  -4   6  -9  408.38    3.03   0
  -4  -6   9  395.88    3.37   0
   4   6   9  308.41    5.42   0
  -4   6   9  344.58    4.32   0
  -4  -6  -9  371.87    3.24   0
  -4  -6  -9  394.51    2.80   0
   4  -6   9  283.90    4.29   0
  -5  -6   9  144.27    3.09   0
   5   6   9  119.88    2.80   0
  -5   6  -9  151.79    2.54   0
  -5   6   9  128.63    4.10   0
   5  -6   9  106.62    4.22   0
  -5  -6  -9  134.21    2.87   0
  -5  -6  -9  140.08    2.42   0
  -6   6  -9    1.81    2.44   0
  -6  -6   9    4.98    3.04   0
  -6  -6   9    5.40    2.36   0
   6   6   9    1.88    2.35   0
  -6   6   9    3.95    4.27   0
  -6  -6  -9   -0.74    2.51   0
  -6  -6  -9   15.42    2.14   0
   0   7  -9   86.18    2.34   0
   0  -7  -9   72.26    2.76   0
   0   7   9   79.10    2.87   0
   0  -7   9   88.19    2.33   0
   1  -7  -9  519.12    3.80   0
  -1   7  -9  629.42    3.20   0
   1   7   9  596.05    3.47   0
  -1  -7   9  611.01    3.32   0
   1   7  -9  589.76    3.13   0
  -1   7   9  595.92    3.90   0
  -1  -7  -9  602.44    3.61   0
   1  -7   9  578.62    3.05   0
   2   7   9  212.35    3.13   0
   2   7   9  205.43    2.92   0
  -2   7  -9  239.52    2.48   0
  -2  -7   9  250.67    2.72   0
  -2  -7  -9  213.48    3.12   0
  -2   7   9  216.65    3.40   0
   2  -7   9  206.97    2.63   0
   2   7  -9  223.85    2.76   0
   3   7   9   89.50    2.68   0
  -3   7  -9  112.81    2.52   0
  -3  -7   9  118.86    2.74   0
   3   7   9   99.06    3.42   0
   3  -7   9   93.18    3.60   0
  -3  -7  -9  106.89    2.74   0
  -3   7   9  101.48    3.56   0
   3   7  -9   88.55    2.45   0
  -4   7  -9  157.58    2.58   0
   4   7   9  129.96    5.32   0
  -4  -7   9  148.96    2.99   0
   4   7   9  143.92    2.78   0
  -4  -7  -9  133.16    2.86   0
  -4   7   9  129.75    3.98   0
   4  -7   9  103.94    3.91   0
  -5   7  -9  135.11    2.54   0
  -5  -7   9  129.40    3.24   0
   5   7   9  120.32    2.78   0
   5  -7   9  109.08    5.01   0
  -5  -7  -9  124.93    2.67   0
  -5   7   9  110.60    4.79   0
  -6  -7   9   52.74    2.55   0
  -6   7  -9   45.29    2.46   0
  -6  -7   9   59.95    3.21   0
  -6  -7  -9   52.04    2.62   0
   0   8  -9  128.85    2.57   0
   0  -8  -9  121.55    2.84   0
   0   8   9  107.22    2.95   0
   0  -8   9  123.65    2.43   0
   0   8   9  146.33    2.72   0
   1   8   9   68.87    2.63   0
  -1   8  -9   81.31    2.34   0
   1  -8  -9   55.72    2.85   0
  -1  -8   9   61.87    2.37   0
   1   8  -9   61.84    2.35   0
  -1   8   9   60.27    2.86   0
   1  -8   9   55.94    2.29   0
  -1  -8  -9   77.73    2.80   0
   2   8   9  407.53    3.00   0
  -2   8  -9  512.32    2.96   0
  -2  -8   9  456.60    3.28   0
  -2   8   9  433.17    3.94   0
  -2  -8  -9  470.96    3.40   0
   2   8  -9  423.24    3.17   0
   3   8   9  367.18    3.08   0
  -3   8  -9  418.49    2.97   0
   3   8   9  359.78    4.20   0
  -3  -8   9  405.26    3.35   0
  -3  -8  -9  373.98    3.16   0
  -3   8   9  372.07    4.25   0
   3  -8   9  349.48    4.24   0
   3   8  -9  332.56    3.10   0
  -4   8  -9   66.70    2.55   0
   4   8   9   65.66    5.73   0
  -4  -8   9   72.60    2.85   0
   4   8   9   84.62    2.66   0
   4  -8   9   48.60    3.99   0
  -4  -8  -9   60.38    2.77   0
  -4   8   9   63.89    4.00   0
   5   8   9   27.19    2.51   0
  -5   8  -9   54.17    2.52   0
  -5  -8   9   49.18    2.77   0
  -5  -8   9   44.11    2.35   0
  -5  -8  -9   37.19    2.61   0
  -5   8   9   40.11    5.08   0
  -6   8  -9   11.42    2.19   0
  -6  -8   9    8.10    3.13   0
  -6  -8   9    4.41    2.33   0
  -6  -8  -9   11.34    2.50   0
   0   9  -9   53.26    2.29   0
   0  -9  -9   49.00    2.74   0
   0   9   9   54.36    2.74   0
   0  -9   9   57.70    2.27   0
   0   9   9   57.99    2.39   0
   1   9   9   95.24    2.55   0
  -1   9  -9  121.72    2.42   0
   1  -9  -9   87.45    2.91   0
  -1  -9   9   97.45    2.55   0
   1   9  -9  110.80    2.51   0
  -1  -9  -9  110.48    2.81   0
   1  -9   9  104.25    2.33   0
  -1   9   9   94.75    2.80   0
   2   9   9  237.02    2.81   0
  -2  -9   9  270.30    2.88   0
  -2   9  -9  277.16    2.70   0
  -2   9   9  240.30    3.59   0
  -2  -9  -9  238.85    3.09   0
   2   9  -9  224.61    2.73   0
   3   9   9   41.14    2.68   0
  -3   9  -9   58.22    2.46   0
  -3  -9   9   58.08    2.53   0
   3   9   9   48.48    3.15   0
  -3   9   9   41.70    3.45   0
  -3  -9  -9   49.66    2.64   0
   3  -9   9   53.66    3.56   0
   3   9  -9   34.91    2.39   0
  -4   9  -9   59.29    2.35   0
  -4  -9   9   37.94    2.81   0
   4   9   9   34.35    2.50   0
   4   9  -9   39.62    2.54   0
   4  -9   9   27.06    4.21   0
  -4   9   9   36.37    4.04   0
  -4  -9  -9   43.30    2.55   0
  -5   9  -9   69.72    2.38   0
  -5  -9   9   43.25    2.38   0
  -5  -9   9   53.61    3.04   0
   5   9   9   52.34    2.40   0
  -5  -9  -9   58.13    2.60   0
   0 -10  -9   33.67    2.68   0
   0  10  -9   43.29    2.24   0
   0  10   9   36.45    2.58   0
   0  10   9   47.64    2.32   0
   1 -10  -9   19.57    2.80   0
  -1  10  -9   53.94    2.31   0
  -1 -10   9   29.27    2.27   0
   1  10   9   30.68    2.46   0
   1  10  -9   38.35    2.22   0
  -1 -10  -9   26.20    2.58   0
  -1  10   9   34.13    2.75   0
  -2  10  -9   31.99    2.31   0
   2  10   9   25.73    2.40   0
  -2 -10   9   28.42    2.61   0
   2  10  -9   31.20    2.36   0
  -2  10   9   32.71    3.00   0
  -2 -10  -9   16.78    2.55   0
  -3  10  -9   70.73    2.43   0
  -3 -10   9   58.38    2.65   0
   3  10   9   61.92    2.40   0
   3  10   9   55.88    3.26   0
   3 -10   9   53.12    3.67   0
   3  10  -9   43.53    2.48   0
  -3 -10  -9   70.12    2.62   0
  -3  10   9   50.73    3.59   0
  -4  10  -9   19.04    2.32   0
  -4 -10   9   20.18    2.64   0
   4  10   9    5.72    2.36   0
  -4 -10   9   18.40    2.25   0
   4 -10   9   15.37    4.83   0
  -4 -10  -9   16.29    2.53   0
  -4  10   9   18.44    4.05   0
   4  10  -9   16.73    2.44   0
   0 -11  -9  168.22    2.97   0
   0  11  -9  199.19    2.80   0
   0  11   9  206.57    2.78   0
   0  11   9  167.52    3.00   0
   1 -11  -9   91.05    2.97   0
  -1  11  -9  121.42    2.53   0
   1  11   9   95.01    2.56   0
   1  11  -9   98.35    2.43   0
  -1 -11  -9  103.39    2.81   0
  -1  11   9   96.72    2.92   0
   2  11   9   27.16    2.30   0
  -2  11  -9   13.20    2.38   0
   2  11  -9   29.80    2.30   0
  -2 -11  -9   20.31    2.54   0
  -2  11   9   14.56    2.98   0
  -3  11  -9   39.21    2.32   0
   3  11   9   42.34    3.55   0
   3  11   9   38.34    2.31   0
  -3 -11   9   40.81    2.28   0
   3  11   9   38.72    3.10   0
  -3 -11  -9   25.11    2.45   0
  -3  11   9   31.61    3.29   0
   3 -11   9   34.37    3.36   0
   3  11  -9   34.34    2.33   0
   3 -11   9   33.26    3.67   0
  -4  11  -9   48.32    2.21   0
  -4 -11   9   38.36    2.32   0
   4  11  -9   30.77    2.47   0
  -4 -11  -9   44.39    2.45   0
   0  12  -9   -2.20    2.30   0
   0 -12  -9   -3.07    2.58   0
   0  12   9    5.88    2.51   0
   0 -12   9   -0.71    2.39   0
  -1  12  -9   50.50    2.28   0
   1 -12  -9   33.74    2.87   0
  -1 -12   9   35.71    2.40   0
   1  12   9   42.33    2.44   0
   1  12  -9   53.99    2.33   0
  -1  12   9   25.93    2.84   0
  -1 -12  -9   50.51    2.68   0
   1 -12   9   47.96    2.72   0
  -2  12  -9   33.23    2.30   0
  -2 -12   9   35.69    2.39   0
   2  12   9   33.97    2.31   0
   2  12  -9   17.97    2.38   0
  -2 -12  -9   14.95    2.40   0
  -2  12   9   23.63    2.89   0
   2 -12   9   30.59    2.97   0
  -3  12  -9    4.35    2.20   0
   3  12   9    7.45    3.50   0
  -3 -12   9    5.10    2.27   0
   3 -12   9    1.38    3.80   0
  -3 -12  -9    6.54    2.40   0
   3  12  -9    5.63    2.30   0
   0  13  -9   41.78    2.35   0
   0 -13  -9   24.69    2.65   0
   0 -13   9   30.86    2.56   0
  -1  13  -9   48.40    2.28   0
   1 -13  -9   20.55    2.78   0
  -1 -13   9   21.44    2.51   0
   1  13  -9   31.82    2.38   0
   1 -13   9   29.37    2.72   0
  -1  13   9   37.81    2.35   0
  -1 -13  -9   32.42    2.62   0
   0   0  10  537.37    3.08   0
   0   0  10  469.85    3.36   0
   1   0  10   63.20    2.39   0
  -1   0  10   60.30    2.36   0
   1   0  10   50.41    2.65   0
   2   0  10  333.22    3.14   0
   2   0  10  333.55    3.37   0
  -2   0  10  328.74    2.72   0
   3   0  10 1294.15    4.45   0
  -3   0 -10 1094.82    4.27   0
   3   0  10 1323.53    4.96   0
  -3   0  10 1223.55    3.83   0
  -3   0 -10 1260.20    4.38   0
   4   0  10  164.33    3.12   0
  -4   0 -10  127.31    2.94   0
   4   0  10  141.45    2.96   0
  -4   0 -10  154.36    3.03   0
  -4   0  10  148.97    2.62   0
   5   0  10   -6.64    2.77   0
  -5   0 -10    2.71    2.68   0
  -5   0  10    5.76    2.37   0
  -5   0 -10    1.37    2.99   0
   6   0  10  143.61    2.96   0
  -6   0 -10  148.41    2.85   0
  -6   0  10  154.36    2.74   0
  -6   0 -10  158.60    3.43   0
  -7   0 -10   30.42    2.80   0
   7   0  10   34.67    2.72   0
  -7   0 -10   41.39    3.58   0
  -7   0  10   49.17    2.46   0
   0  -1  10 1061.69    3.55   0
   0   1  10  909.43    3.67   0
  -1  -1  10  907.39    3.46   0
   1   1  10  921.53    3.71   0
   1   1  10  893.38    3.97   0
   1  -1  10  921.37    3.62   0
   1  -1  10  815.10    3.94   0
  -1   1  10  793.83    3.82   0
   2   1  10 1306.61    4.43   0
   2   1  10 1274.47    4.41   0
  -2  -1  10 1218.63    3.83   0
  -2  -1 -10 1088.40    4.10   0
   2  -1  10 1278.96    4.24   0
   2  -1  10 1331.04    4.69   0
  -2  -1 -10 1195.03    4.39   0
   3   1  10  185.56    3.00   0
   3   1  10  192.91    3.16   0
  -3  -1  10  190.41    2.78   0
  -3   1 -10  194.51    2.98   0
   3  -1  10  183.67    3.46   0
  -3  -1 -10  157.25    2.87   0
  -3  -1 -10  177.28    2.99   0
   3  -1  10  183.55    2.84   0
   4   1  10  136.19    3.07   0
   4   1  10  127.93    3.10   0
  -4   1 -10  114.63    3.04   0
  -4   1 -10  140.39    2.82   0
  -4  -1  10  135.60    2.60   0
   4  -1  10  143.05    3.22   0
   4  -1  10  132.07    2.73   0
  -4  -1 -10  130.06    2.76   0
  -4   1  10  133.87    2.43   0
  -4  -1 -10  130.31    3.13   0
  -5   1 -10   55.18    2.86   0
  -5   1 -10   57.33    2.89   0
   5   1  10   68.33    2.83   0
  -5  -1  10   72.68    2.58   0
  -5  -1 -10   64.52    3.21   0
   5  -1  10   62.92    2.94   0
  -5   1  10   65.73    2.44   0
  -5  -1 -10   62.09    2.72   0
  -6   1 -10    9.73    2.82   0
   6   1  10   10.46    2.54   0
  -6  -1  10   10.91    2.44   0
  -6   1 -10    6.50    2.90   0
   6  -1  10    6.23    2.76   0
  -6  -1 -10    9.43    2.56   0
  -6   1  10   15.77    2.44   0
  -7   1 -10   38.22    2.88   0
   7   1  10   38.75    2.65   0
  -7   1 -10   52.17    3.16   0
  -7  -1  10   47.69    2.64   0
  -7  -1 -10   44.51    2.72   0
   7  -1  10   30.43    2.92   0
  -7   1  10   51.07    2.52   0
   0  -2  10  997.24    3.62   0
   0   2  10  872.26    3.78   0
   1   2  10  487.62    3.46   0
  -1  -2  10  500.47    3.03   0
  -1   2 -10  458.28    2.95   0
  -1  -2 -10  424.97    3.39   0
   1  -2  10  450.87    3.42   0
   1  -2  10  497.92    3.06   0
  -1   2  10  469.75    3.32   0
  -1  -2 -10  499.24    3.63   0
  -1   2  10  491.46    2.98   0
  -2   2 -10  794.74    3.57   0
  -2  -2  10  790.29    3.41   0
   2   2  10  792.13    3.89   0
   2   2  10  797.72    3.72   0
  -2  -2 -10  666.48    3.61   0
  -2   2  10  854.59    6.11   0
   2  -2  10  772.23    4.10   0
   2  -2  10  809.30    3.57   0
  -2   2  10  653.45    3.66   0
  -2   2  10  730.79    3.28   0
  -3  -2  10  275.91    2.87   0
   3   2  10  267.14    3.31   0
   3   2  10  267.92    3.20   0
  -3   2 -10  267.61    2.98   0
  -3   2  10  251.89    2.62   0
   3  -2  10  263.59    3.51   0
  -3   2  10  229.92    3.18   0
  -3  -2 -10  238.40    2.93   0
   3  -2  10  251.60    2.92   0
  -4  -2  10  175.16    2.65   0
  -4   2 -10  169.98    2.72   0
   4   2  10  161.14    3.16   0
   4   2  10  152.84    3.36   0
  -4  -2 -10  146.28    2.85   0
   4  -2  10  147.46    2.70   0
   4  -2  10  166.20    3.36   0
  -5  -2  10   63.52    2.51   0
  -5   2 -10   54.11    2.53   0
   5   2  10   52.36    2.79   0
  -5  -2 -10   65.15    2.70   0
   5  -2  10   48.55    3.01   0
  -5   2  10   66.16    2.36   0
  -6  -2  10   36.88    2.65   0
  -6   2 -10   34.67    2.73   0
   6   2  10   36.08    2.79   0
   6  -2  10   20.78    2.91   0
  -6  -2 -10   24.62    2.55   0
  -6   2  10   41.33    2.34   0
  -7   2 -10    0.37    2.85   0
  -7  -2  10    2.78    2.63   0
   7   2  10    2.86    2.43   0
   7  -2  10   -2.29    2.89   0
  -7  -2 -10    7.06    2.51   0
  -7   2  10   -3.58    2.32   0
   0  -3  10  477.12    3.07   0
   0   3  10  489.48    3.43   0
   0   3  10  461.50    2.99   0
   0   3 -10  464.02    2.97   0
  -1   3 -10  781.77    3.34   0
   1   3  10  786.24    3.85   0
  -1  -3  10  816.72    3.42   0
   1   3 -10  752.42    3.15   0
   1  -3  10  847.04    3.44   0
   1  -3  10  732.57    3.86   0
  -1  -3 -10  715.47    3.81   0
  -1   3  10  775.43    3.36   0
  -1   3  10  748.82    3.76   0
   2   3  10    9.59    2.72   0
  -2   3 -10    8.47    2.28   0
  -2  -3  10    8.77    2.29   0
   2   3  10   -1.03    2.72   0
   2  -3  10    4.48    3.17   0
   2  -3  10    8.12    2.31   0
  -2   3  10   -3.36    2.68   0
  -2  -3 -10   -3.15    2.65   0
   2   3 -10    2.37    2.30   0
  -3  -3  10 1095.28    4.00   0
   3   3  10 1048.97    4.79   0
   3   3  10 1068.57    4.26   0
  -3   3 -10 1056.24    3.78   0
  -3  -3 -10 1061.74    4.03   0
  -3   3  10  941.44    4.38   0
   3  -3  10 1057.10    4.92   0
   3  -3  10 1025.59    3.87   0
  -4  -3  10   22.17    2.39   0
  -4   3 -10   27.42    2.40   0
   4   3  10   19.54    2.72   0
   4   3  10   18.79    3.11   0
  -4   3  10   24.04    2.83   0
   4  -3  10   18.42    2.52   0
   4  -3  10   18.73    3.10   0
  -4  -3 -10   21.72    2.59   0
  -5  -3  10  190.68    2.98   0
   5   3  10  173.14    2.90   0
  -5   3 -10  192.53    2.91   0
  -5   3  10  168.57    3.31   0
   5  -3  10  164.67    3.39   0
  -5  -3 -10  186.59    3.01   0
  -6   3 -10  205.26    2.98   0
  -6  -3  10  190.80    3.05   0
   6   3  10  147.90    3.05   0
   6  -3  10  141.74    3.41   0
  -6   3  10  147.70    3.37   0
  -6  -3 -10  167.81    2.85   0
  -7   3 -10   62.51    2.79   0
  -7  -3  10   66.93    2.88   0
  -7  -3  10   51.83    2.65   0
   7   3  10   53.53    2.68   0
  -7  -3 -10   61.02    2.71   0
  -7   3  10   56.94    2.46   0
  -7   3  10   46.50    3.14   0
   0   4 -10  247.36    2.64   0
   0   4  10  252.70    3.11   0
   0  -4  10  262.87    2.76   0
   0   4  10  239.45    2.67   0
   0  -4 -10  232.03    3.19   0
  -1   4 -10  835.17    3.45   0
  -1  -4  10  903.34    3.48   0
   1   4  10  875.98    3.88   0
  -1  -4 -10  823.28    3.99   0
   1  -4  10  845.25    3.48   0
  -1   4  10  775.80    3.97   0
   1   4 -10  771.27    3.29   0
  -2  -4  10  773.44    3.38   0
   2   4  10  786.78    3.80   0
  -2   4 -10  769.51    3.32   0
   2   4  10  728.86    3.85   0
  -2  -4 -10  741.26    3.57   0
   2  -4  10  756.74    3.30   0
   2  -4  10  745.67    4.32   0
  -2  -4 -10  803.72    3.63   0
  -2   4  10  715.57    3.97   0
   2   4 -10  684.78    3.23   0
  -3   4 -10   47.11    2.31   0
   3   4  10   43.85    3.00   0
  -3  -4  10   41.99    2.48   0
   3   4  10   36.15    2.77   0
  -3   4  10   51.74    2.93   0
   3  -4  10   43.01    3.15   0
   3  -4  10   43.86    2.30   0
  -3  -4 -10   55.05    2.71   0
  -4   4 -10   53.05    2.54   0
  -4  -4  10   61.43    2.47   0
   4   4  10   60.90    2.77   0
   4   4  10   57.14    3.53   0
   4  -4  10   50.60    3.51   0
  -4   4  10   39.75    3.14   0
   4  -4  10   55.09    2.48   0
  -4  -4 -10   57.37    2.64   0
   5   4  10  256.09    3.09   0
  -5   4 -10  299.81    2.96   0
  -5  -4  10  287.67    3.27   0
   5  -4  10  205.19    3.58   0
  -5  -4 -10  287.35    3.01   0
  -5   4  10  240.56    3.72   0
   6   4  10  -14.21    2.63   0
  -6   4 -10   12.24    2.52   0
  -6  -4  10   11.72    2.67   0
   6  -4  10    3.09    3.17   0
  -6  -4 -10    9.57    2.47   0
  -6   4  10    2.01    3.32   0
   0   5 -10   94.98    2.19   0
   0  -5  10  105.16    2.43   0
   0  -5 -10   85.98    2.82   0
   0   5  10   97.81    2.82   0
  -1   5 -10   75.20    2.35   0
  -1  -5  10   85.16    2.38   0
   1   5  10   70.26    2.71   0
   1   5  10   75.00    2.70   0
  -1   5  10   69.61    2.82   0
  -1   5  10   81.71    2.95   0
   1  -5  10   74.34    2.36   0
  -1  -5 -10   66.79    2.77   0
   1   5 -10   72.63    2.28   0
  -2  -5  10  613.04    3.19   0
   2   5  10  587.20    3.44   0
   2   5  10  559.25    3.67   0
  -2   5 -10  589.50    3.09   0
  -2  -5 -10  590.16    3.49   0
   2  -5  10  570.70    4.18   0
  -2   5  10  593.77    3.98   0
   2  -5  10  562.35    3.06   0
   2   5 -10  530.27    2.97   0
   3   5  10   42.61    3.00   0
  -3   5 -10   50.08    2.39   0
  -3  -5  10   45.81    2.41   0
   3   5  10   43.95    2.46   0
  -3   5  10   32.57    3.08   0
   3  -5  10   34.97    2.27   0
   3  -5  10   46.56    3.17   0
  -3  -5 -10   36.85    2.65   0
  -3  -5 -10   45.85    2.33   0
   3   5 -10   40.43    2.24   0
   4   5  10  206.53    3.02   0
  -4   5 -10  240.37    2.76   0
  -4  -5  10  225.64    2.78   0
   4   5  10  194.15    4.20   0
  -4  -5 -10  200.06    2.89   0
  -4   5  10  200.84    3.52   0
  -4  -5 -10  225.23    2.61   0
   4  -5  10  190.53    3.92   0
   5   5  10  231.08    2.97   0
  -5   5 -10  248.39    2.93   0
  -5  -5  10  266.35    3.14   0
   5  -5  10  165.98    3.59   0
  -5  -5 -10  239.80    3.00   0
  -5   5  10  219.55    3.70   0
  -6   5 -10   73.01    2.71   0
  -6  -5  10   83.95    3.01   0
   6   5  10   61.86    2.65   0
   6  -5  10   67.35    3.80   0
  -6  -5 -10   71.24    2.80   0
  -6   5  10   72.79    3.57   0
   0   6 -10 1099.24    3.48   0
   0  -6 -10 1028.48    4.17   0
   0  -6  10 1062.25    3.60   0
   0   6  10 1057.48    4.21   0
  -1   6 -10    1.14    2.08   0
  -1  -6  10    4.55    2.23   0
   1   6  10   10.11    2.31   0
  -1  -6 -10    9.85    2.63   0
   1  -6  10   11.32    2.05   0
  -1   6  10    7.68    2.81   0
  -1   6  10    8.89    2.84   0
  -2   6 -10  154.36    2.53   0
   2   6  10  143.98    2.85   0
  -2  -6  10  153.04    2.60   0
   2   6  10  142.01    2.94   0
   2  -6  10  131.14    3.17   0
   2  -6  10  146.68    2.47   0
  -2   6  10  150.48    3.01   0
  -2  -6 -10  140.03    2.82   0
   2   6 -10  137.86    2.53   0
   3   6  10  392.62    4.06   0
  -3   6 -10  425.37    3.00   0
   3   6  10  383.24    3.22   0
  -3  -6  10  414.12    3.11   0
  -3   6  10  378.62    3.84   0
  -3  -6 -10  387.33    3.23   0
   3  -6  10  352.76    2.85   0
   3   6 -10  337.61    3.01   0
   3  -6  10  359.33    4.03   0
   4   6  10   85.11    2.73   0
  -4   6 -10  108.23    2.45   0
  -4  -6  10   85.36    2.82   0
   4   6  10   81.96    4.23   0
  -4   6  10   81.58    3.59   0
  -4  -6 -10  101.99    2.74   0
   4  -6  10   64.59    3.60   0
  -5   6 -10    7.17    2.40   0
  -5  -6  10   10.24    2.71   0
   5   6  10   11.30    2.65   0
  -5   6  10   10.15    3.43   0
   5  -6  10   10.01    3.52   0
  -5  -6 -10   12.24    2.55   0
  -5  -6 -10   17.15    2.13   0
   6   6  10  126.98    2.74   0
  -6   6 -10  160.50    2.83   0
  -6  -6  10  150.31    3.31   0
  -6   6  10  138.66    4.48   0
  -6  -6 -10  144.19    2.78   0
  -6  -6 -10  160.89    2.40   0
   6  -6  10  115.70    4.84   0
   0   7 -10   64.06    2.32   0
   0   7  10   62.28    2.76   0
   0  -7  10   64.30    2.32   0
   0  -7 -10   56.85    2.84   0
  -1   7 -10  283.78    2.62   0
   1   7  10  260.79    3.05   0
  -1  -7  10  287.56    2.73   0
   1  -7 -10  220.66    3.26   0
   1   7 -10  270.49    2.67   0
  -1  -7 -10  293.11    3.09   0
  -1   7  10  263.10    3.22   0
   1  -7  10  264.90    2.66   0
  -2   7 -10  539.47    3.05   0
   2   7  10  497.19    3.25   0
  -2  -7  10  544.84    3.26   0
   2   7  10  492.66    3.67   0
   2  -7  10  477.62    3.96   0
   2  -7  10  468.00    2.85   0
  -2   7  10  509.95    3.80   0
  -2  -7 -10  472.29    3.25   0
   2   7 -10  460.34    3.07   0
  -3   7 -10   75.59    2.30   0
  -3  -7  10   66.41    2.64   0
   3   7  10   69.51    2.64   0
   3   7  10   65.10    3.33   0
   3  -7  10   70.89    3.51   0
  -3  -7 -10   72.60    2.73   0
  -3   7  10   62.25    3.39   0
   3   7 -10   67.58    2.62   0
   4   7  10  114.79    2.72   0
  -4   7 -10  137.38    2.54   0
   4   7  10  124.70    4.68   0
  -4  -7  10  137.41    2.98   0
   4  -7  10  105.98    3.73   0
  -4   7  10  131.22    3.73   0
  -4  -7 -10  126.82    2.81   0
  -5   7 -10   61.65    2.45   0
  -5  -7  10   67.39    2.78   0
   5   7  10   49.83    2.58   0
   5  -7  10   36.56    4.04   0
  -5  -7 -10   48.59    2.57   0
  -5   7  10   49.25    3.93   0
  -6   7 -10    1.94    2.36   0
  -6  -7  10    1.53    2.83   0
  -6  -7  10    2.38    2.34   0
   6   7  10    5.79    2.38   0
  -6  -7 -10   -1.79    2.44   0
  -6   7  10    2.18    4.81   0
   0   8 -10   15.65    2.12   0
   0   8  10   13.67    2.46   0
   0  -8  10    8.35    2.11   0
   0  -8 -10    6.91    2.75   0
  -1   8 -10   59.95    2.25   0
   1   8  10   63.26    2.47   0
  -1  -8  10   69.27    2.30   0
   1  -8 -10   55.63    2.83   0
  -1  -8 -10   78.82    2.61   0
   1   8 -10   57.72    2.27   0
  -1   8  10   57.76    2.75   0
   1  -8  10   56.36    2.29   0
   2   8  10   95.75    2.61   0
  -2   8 -10   96.93    2.43   0
  -2  -8  10   92.26    2.47   0
   2   8  10   87.49    2.80   0
  -2   8  10   89.57    3.04   0
  -2  -8 -10   89.50    2.75   0
   2  -8  10   88.97    2.30   0
   2   8 -10   82.03    2.35   0
   3   8  10  128.45    2.72   0
  -3   8 -10  147.35    2.52   0
   3   8  10  137.76    3.47   0
  -3  -8  10  139.50    2.85   0
   3  -8  10  127.22    3.54   0
  -3   8  10  135.53    3.43   0
  -3  -8 -10  142.06    2.78   0
   3   8 -10  132.85    2.65   0
  -4   8 -10  195.85    2.63   0
   4   8  10  169.76    5.08   0
  -4  -8  10  183.28    3.08   0
   4   8  10  159.65    2.80   0
   4  -8  10  135.66    4.07   0
  -4  -8 -10  196.65    2.83   0
  -4   8  10  158.08    3.94   0
  -5   8 -10   27.61    2.37   0
  -5  -8  10   20.28    2.89   0
   5   8  10   32.82    2.45   0
   5  -8  10   25.10    4.88   0
  -5   8  10   25.31    4.28   0
  -5  -8 -10   28.25    2.55   0
   0   9 -10   31.16    2.22   0
   0   9  10   44.34    2.61   0
   0  -9  10   42.77    2.20   0
   1  -9 -10  120.30    2.98   0
   1   9  10  144.67    2.68   0
  -1   9 -10  161.61    2.46   0
  -1  -9  10  144.42    2.45   0
   1   9 -10  132.71    2.47   0
  -1   9  10  142.08    2.96   0
  -1  -9 -10  140.31    2.82   0
   1  -9  10  146.32    2.49   0
  -2   9 -10  204.85    2.61   0
   2   9  10  172.31    2.73   0
  -2  -9  10  196.47    2.79   0
  -2   9  10  167.39    3.39   0
  -2  -9 -10  175.96    2.89   0
   2   9 -10  171.78    2.61   0
  -3   9 -10  222.17    2.68   0
   3   9  10  199.68    3.60   0
  -3  -9  10  216.89    2.76   0
   3   9  10  187.97    2.74   0
  -3   9  10  195.17    3.66   0
  -3  -9 -10  213.66    2.84   0
   3  -9  10  185.10    3.82   0
   3   9 -10  180.93    2.55   0
  -4   9 -10  120.74    2.43   0
   4   9  10   93.17    4.89   0
  -4  -9  10  101.30    2.72   0
   4   9  10   88.47    5.31   0
   4   9  10   98.39    2.53   0
   4  -9  10   75.41    4.03   0
  -4   9  10   81.84    3.81   0
  -4  -9 -10   84.24    2.72   0
   4   9 -10   72.60    2.47   0
  -5   9 -10   -1.07    2.35   0
  -5  -9  10    7.59    2.78   0
  -5  -9  10    3.58    2.16   0
   5   9  10   -0.47    2.32   0
  -5   9  10   -0.27    4.98   0
  -5  -9 -10    2.43    2.43   0
   0  10  10   -0.52    2.56   0
   0  10 -10   13.30    2.26   0
   0 -10 -10    0.49    2.78   0
   0 -10  10    0.17    2.14   0
   1  10  10  218.93    2.83   0
  -1  10 -10  232.14    2.64   0
  -1 -10  10  191.21    2.55   0
   1 -10 -10  180.19    3.11   0
   1  10 -10  217.38    2.60   0
  -1  10  10  196.58    2.97   0
  -1  10  10  266.74    2.92   0
  -1 -10 -10  212.23    2.89   0
  -2  10 -10  113.38    2.29   0
   2  10  10   92.59    2.71   0
  -2 -10  10   92.44    2.57   0
  -2  10  10   93.18    2.99   0
  -2 -10 -10   87.47    2.72   0
   2  10 -10   85.95    2.49   0
  -3  10 -10    5.94    2.21   0
  -3 -10  10   21.59    2.49   0
   3  10  10    7.00    2.31   0
   3  10  10    8.19    2.95   0
  -3  10  10    7.01    3.15   0
  -3 -10 -10   10.72    2.43   0
   3 -10  10    7.38    3.42   0
   3  10 -10   12.07    2.20   0
  -4  10 -10   13.93    2.22   0
  -4 -10  10    7.15    2.62   0
   4  10  10   18.77    2.40   0
  -4  10  10    7.39    3.87   0
   4 -10  10   10.61    4.07   0
  -4 -10 -10    9.75    2.49   0
   4  10 -10   14.98    2.38   0
   0  11 -10  350.46    2.91   0
   0 -11 -10  302.53    3.23   0
   0  11  10  293.66    3.30   0
  -1  11 -10   82.51    2.40   0
   1 -11 -10   57.55    2.82   0
   1  11  10   78.32    2.69   0
  -1  11  10   72.00    2.78   0
  -1 -11 -10   71.54    2.80   0
   1  11 -10   80.14    2.36   0
  -1  11  10   88.16    2.71   0
  -2  11 -10   30.13    2.24   0
  -2 -11  10    8.57    2.36   0
   2  11  10    6.74    2.47   0
   2  11 -10   15.60    2.21   0
  -2  11  10    9.18    2.93   0
  -2 -11 -10    9.86    2.43   0
   3  11  10    7.80    2.24   0
  -3  11 -10   25.93    2.25   0
  -3 -11  10   13.84    2.42   0
   3  11  10   12.75    2.89   0
  -3 -11 -10   11.94    2.42   0
   3 -11  10    8.59    3.53   0
   3  11 -10   15.04    2.21   0
  -3  11  10    8.45    3.32   0
   0  12  10   74.24    2.62   0
   0  12 -10   98.69    2.44   0
   0 -12 -10   68.03    2.77   0
  -1  12 -10   -7.55    2.20   0
   1  12  10    0.51    2.33   0
   1 -12 -10   -6.47    2.74   0
  -1 -12 -10    5.42    2.55   0
   1  12 -10    2.73    2.35   0
  -1  12  10   -3.51    2.50   0
  -1  12  10   -0.10    2.50   0
  -2  12 -10   11.88    2.26   0
  -2 -12  10    9.43    2.20   0
   2  12  10    2.35    2.30   0
  -2 -12 -10    4.43    2.49   0
   2 -12  10    5.22    2.85   0
  -2  12  10   15.14    2.79   0
   2  12 -10   12.26    2.30   0
   0  13  10    4.52    2.35   0
   1   0  11 3126.91    5.56   0
  -1   0  11 2557.03    5.38   0
   1   0  11 2675.23    5.70   0
  -1   0  11 2861.18    5.29   0
   2   0  11  623.64    3.56   0
   2   0  11  616.39    3.75   0
  -2   0 -11  582.68    3.46   0
  -2   0  11  574.74    3.09   0
   3   0  11   10.65    2.75   0
   3   0  11    7.04    3.00   0
  -3   0 -11    8.76    2.54   0
  -3   0  11   11.16    2.24   0
  -4   0  11  597.65    3.30   0
   4   0  11  647.73    3.95   0
   4   0  11  589.71    3.81   0
  -4   0 -11  579.19    3.67   0
  -4   0 -11  613.67    3.79   0
   5   0  11  287.44    3.43   0
  -5   0  11  295.11    2.92   0
  -5   0 -11  292.28    3.50   0
  -5   0 -11  271.40    3.14   0
  -6   0 -11   17.10    2.71   0
   6   0  11   12.27    2.54   0
  -6   0  11   13.90    2.26   0
  -6   0 -11   27.60    2.87   0
  -7   0 -11    3.74    2.61   0
  -7   0 -11    5.24    3.41   0
  -7   0  11    2.53    2.39   0
   7   0  11    2.80    2.55   0
   0  -1  11    3.32    2.31   0
   0   1  11   -1.13    2.65   0
   0   1 -11   -1.53    2.21   0
   0   1  11   -0.68    2.27   0
   0  -1  11   -3.44    2.62   0
  -1  -1  11  218.47    2.61   0
   1   1  11  202.78    2.88   0
   1   1  11  217.53    3.11   0
   1  -1  11  230.06    2.65   0
  -1   1  11  193.58    2.93   0
   1  -1  11  213.07    3.02   0
  -2  -1  11  884.18    3.42   0
   2   1  11  910.10    3.98   0
   2   1  11  907.19    4.03   0
  -2  -1 -11  755.59    3.63   0
   2  -1  11  936.36    3.82   0
   2  -1  11  933.14    4.38   0
  -2   1  11  754.29    3.69   0
   3   1  11  545.76    3.61   0
   3   1  11  551.28    3.84   0
  -3  -1  11  521.70    3.06   0
   3  -1  11  559.06    3.97   0
   3  -1  11  516.01    3.40   0
  -3  -1 -11  491.21    3.47   0
  -3  -1 -11  479.16    3.25   0
   4   1  11   71.09    2.87   0
   4   1  11   68.31    3.00   0
  -4  -1  11   72.29    2.55   0
  -4   1 -11   68.73    2.61   0
  -4  -1 -11   69.84    2.63   0
   4  -1  11   66.86    2.63   0
   4  -1  11   71.23    2.98   0
  -4  -1 -11   71.30    2.94   0
  -4   1  11   78.34    2.44   0
   5   1  11   79.19    2.80   0
  -5   1 -11   76.17    2.91   0
   5   1  11   59.82    3.02   0
  -5  -1  11   80.17    2.51   0
  -5   1 -11   83.35    2.69   0
  -5  -1 -11   72.21    2.66   0
   5  -1  11   88.04    3.04   0
  -5  -1 -11   80.31    3.05   0
  -5   1  11   82.17    2.39   0
   6   1  11   10.13    2.50   0
  -6  -1  11   11.52    3.72   0
  -6   1 -11    0.54    2.73   0
  -6   1 -11   11.12    2.79   0
  -6  -1  11    8.00    2.43   0
  -6  -1 -11   20.09    2.58   0
   6  -1  11    1.32    2.59   0
  -6   1  11   11.22    2.26   0
  -7  -1  11   42.56    2.52   0
   7   1  11   32.42    2.63   0
  -7  -1  11   42.50    3.57   0
  -7   1 -11   39.45    3.00   0
  -7  -1 -11   40.53    2.52   0
   7  -1  11   27.65    2.76   0
  -7   1  11   45.34    2.52   0
   0  -2  11 2952.52    5.74   0
   0  -2  11 3573.47    5.70   0
   0   2  11 3287.82    5.98   0
  -1  -2  11   86.93    2.21   0
   1   2  11   82.51    2.81   0
  -1   2 -11   74.74    2.33   0
   1  -2  11   74.92    2.79   0
   1  -2  11   76.31    2.37   0
  -1  -2 -11   70.93    2.78   0
  -1   2  11   66.37    2.69   0
  -1  -2 -11   80.40    2.85   0
  -1   2  11   73.99    2.39   0
  -2  -2  11  341.44    2.76   0
   2   2  11  353.18    3.12   0
   2   2  11  343.78    3.20   0
  -2   2 -11  344.97    2.86   0
  -2   2  11  302.72    3.11   0
   2  -2  11  344.22    2.93   0
   2  -2  11  351.58    3.46   0
  -2   2  11  306.00    2.66   0
  -2  -2 -11  298.26    3.01   0
  -3   2 -11  643.32    3.47   0
  -3  -2  11  621.11    3.23   0
   3   2  11  629.51    3.77   0
   3   2  11  633.91    3.71   0
   3  -2  11  622.43    3.91   0
   3  -2  11  606.07    3.43   0
  -3   2  11  529.19    3.43   0
  -3   2  11  579.70    3.06   0
  -3  -2 -11  555.21    3.39   0
  -4   2 -11  123.36    2.61   0
  -4  -2  11  103.66    2.68   0
   4   2  11  119.32    2.92   0
   4   2  11  107.93    3.04   0
  -4  -2 -11  112.72    2.73   0
   4  -2  11  104.05    2.51   0
   4  -2  11  115.65    3.22   0
  -4   2  11  121.00    2.30   0
  -5  -2  11  132.02    2.58   0
  -5   2 -11  131.48    2.78   0
   5   2  11  129.97    2.91   0
   5   2  11   83.16    3.23   0
   5  -2  11  107.20    3.00   0
  -5  -2 -11  119.21    2.82   0
  -5   2  11  123.00    2.40   0
   6   2  11  105.66    2.78   0
  -6   2 -11  111.83    2.92   0
  -6  -2  11  119.37    2.61   0
   6  -2  11   74.04    3.01   0
  -6  -2 -11  102.29    2.75   0
  -6   2  11  107.95    2.53   0
  -7  -2  11    4.59    2.53   0
   7   2  11    5.66    2.52   0
  -7   2 -11   10.41    2.67   0
  -7  -2 -11   -9.56    2.58   0
   7  -2  11    9.37    2.82   0
  -7   2  11   10.77    2.22   0
   0  -3  11  237.31    2.60   0
   0   3  11  226.21    2.96   0
   0   3  11  225.08    2.64   0
   0   3 -11  208.71    2.38   0
   1   3  11  170.85    2.91   0
  -1  -3  11  165.75    2.52   0
   1   3  11  176.69    2.87   0
  -1   3 -11  165.36    2.45   0
   1  -3  11  183.76    2.53   0
  -1  -3 -11  146.61    2.93   0
   1  -3  11  141.30    3.01   0
  -1   3  11  175.95    2.90   0
  -1   3  11  158.64    2.47   0
   1   3 -11  159.33    2.41   0
  -2   3 -11  438.70    2.84   0
   2   3  11  430.34    3.39   0
  -2  -3  11  443.57    2.90   0
   2   3  11  438.43    3.35   0
  -2  -3 -11  389.68    3.22   0
   2  -3  11  445.87    3.76   0
  -2   3  11  411.11    3.37   0
   2  -3  11  441.51    2.98   0
  -2  -3 -11  453.17    3.18   0
   2   3 -11  403.67    2.70   0
  -2   3  11  430.89    2.80   0
  -3   3 -11  114.83    2.63   0
   3   3  11  119.37    3.05   0
   3   3  11  128.41    2.97   0
  -3  -3  11  120.32    2.47   0
  -3   3  11  116.56    3.08   0
   3  -3  11  129.91    3.37   0
  -3  -3 -11  106.61    2.84   0
   3  -3  11  131.57    2.46   0
  -4  -3  11  294.56    3.01   0
   4   3  11  290.57    3.11   0
   4   3  11  270.76    3.72   0
  -4   3 -11  296.28    2.93   0
  -4  -3 -11  263.70    2.89   0
   4  -3  11  241.96    2.83   0
  -4   3  11  234.96    3.22   0
   4  -3  11  289.02    3.58   0
  -5  -3  11  200.61    2.89   0
   5   3  11  172.89    2.88   0
  -5   3 -11  195.44    2.78   0
   5   3  11  121.51    3.78   0
  -5  -3 -11  168.74    2.82   0
  -5   3  11  161.53    3.18   0
   5  -3  11  147.32    3.40   0
  -6   3 -11   27.56    2.59   0
  -6  -3  11   32.79    2.73   0
   6   3  11   24.90    2.54   0
   6  -3  11   19.66    2.99   0
  -6  -3 -11   32.80    2.61   0
  -6   3  11   31.22    3.07   0
  -6   3  11   35.94    2.22   0
   0   4  11  364.87    3.00   0
   0  -4  11  380.00    2.76   0
   0   4  11  350.03    2.87   0
   0   4 -11  367.67    2.67   0
  -1   4 -11  797.21    3.28   0
  -1  -4  11  813.97    3.30   0
   1   4  11  786.64    3.76   0
   1  -4  11  861.12    3.40   0
  -1   4  11  765.97    3.94   0
  -1  -4 -11  770.02    3.83   0
   1  -4  11  701.51    3.78   0
   1   4 -11  698.47    3.15   0
   2   4  11   41.67    2.65   0
  -2   4 -11   45.34    2.24   0
  -2  -4  11   51.05    2.27   0
   2   4  11   43.95    2.73   0
   2  -4  11   52.67    2.26   0
   2  -4  11   41.74    3.18   0
  -2  -4 -11   39.09    2.69   0
  -2   4  11   45.67    2.85   0
   2   4 -11   45.49    2.29   0
  -3   4 -11   28.71    2.21   0
   3   4  11   26.64    2.83   0
  -3  -4  11   27.46    2.37   0
   3   4  11   32.52    2.43   0
  -3   4  11   15.43    2.77   0
  -3  -4 -11   20.81    2.61   0
   3  -4  11   21.69    3.07   0
   3  -4  11   25.31    2.33   0
  -3  -4 -11   13.64    2.34   0
  -4   4 -11  508.27    3.23   0
  -4  -4  11  499.88    3.36   0
   4   4  11  482.11    3.44   0
   4   4  11  473.01    4.32   0
  -4  -4 -11  440.41    3.27   0
  -4   4  11  425.08    3.65   0
   4  -4  11  422.50    3.04   0
   4  -4  11  449.06    4.03   0
  -5   4 -11   40.23    2.50   0
  -5  -4  11   41.32    2.72   0
   5   4  11   32.22    2.63   0
   5  -4  11   33.22    3.06   0
  -5   4  11   33.73    3.25   0
  -5  -4 -11   49.10    2.59   0
  -6   4 -11   79.09    2.64   0
  -6  -4  11   97.64    2.64   0
   6   4  11   77.78    2.72   0
  -6  -4 -11   86.66    2.55   0
   6  -4  11   64.51    3.09   0
  -6   4  11   78.65    3.41   0
   0   5 -11    9.06    2.11   0
   0   5  11    3.14    2.71   0
   0   5  11   13.54    2.12   0
   0  -5  11    6.52    2.02   0
   0  -5 -11    6.58    2.57   0
  -1   5 -11  332.72    2.62   0
  -1  -5  11  324.39    2.69   0
   1   5  11  325.07    3.12   0
  -1   5  11  333.32    3.16   0
   1   5 -11  311.72    2.64   0
   1  -5  11  338.86    2.55   0
  -1  -5 -11  307.78    3.18   0
  -2   5 -11  103.38    2.40   0
  -2  -5  11  100.66    2.40   0
   2   5  11   98.01    2.78   0
   2   5  11   94.70    2.83   0
   2  -5  11   90.83    3.26   0
  -2  -5 -11   84.03    2.66   0
  -2   5  11   75.05    2.96   0
   2  -5  11   92.36    2.36   0
   2   5 -11   92.72    2.27   0
   3   5  11  106.32    2.98   0
  -3   5 -11  111.03    2.38   0
  -3  -5  11  115.28    2.61   0
   3   5  11  115.56    2.72   0
  -3  -5 -11  100.98    2.75   0
  -3   5  11  101.30    3.02   0
   3  -5  11  104.30    2.30   0
   3  -5  11  113.84    3.24   0
  -4   5 -11  137.31    2.65   0
   4   5  11  141.83    2.85   0
  -4  -5  11  150.69    2.87   0
   4   5  11  133.19    3.81   0
   4  -5  11  129.04    3.54   0
   4  -5  11  123.23    2.45   0
  -4   5  11  133.04    3.39   0
  -4  -5 -11  142.03    2.44   0
  -4  -5 -11  144.01    2.78   0
   5   5  11    9.93    2.56   0
  -5   5 -11    6.56    2.48   0
  -5  -5  11   12.94    2.61   0
   5  -5  11    2.44    2.97   0
  -5  -5 -11   17.94    2.16   0
  -5  -5 -11    9.83    2.58   0
  -5   5  11    9.81    3.09   0
   6   5  11   -2.01    2.46   0
  -6   5 -11    5.06    2.30   0
  -6  -5  11    8.89    2.58   0
   6  -5  11   -0.86    3.31   0
  -6   5  11    3.17    3.30   0
  -6  -5 -11   10.84    2.52   0
   0   6 -11   28.78    2.20   0
   0  -6  11   33.83    2.26   0
   0   6  11   32.39    2.71   0
   0  -6 -11   24.84    2.61   0
  -1   6 -11  209.72    2.51   0
  -1  -6  11  200.68    2.61   0
   1   6  11  194.56    2.87   0
   1  -6  11  194.71    2.48   0
  -1  -6 -11  175.02    2.85   0
  -1   6  11  215.27    2.95   0
  -1   6  11  194.97    3.03   0
  -2   6 -11   82.87    2.31   0
  -2  -6  11   78.72    2.51   0
   2   6  11   73.66    2.47   0
   2   6  11   70.22    2.73   0
  -2   6  11   67.83    3.01   0
  -2  -6 -11   67.37    2.49   0
   2  -6  11   74.50    2.28   0
   2  -6  11   56.72    3.12   0
   2   6 -11   71.68    2.21   0
   3   6  11  102.21    3.25   0
  -3   6 -11  114.28    2.45   0
   3   6  11  100.35    2.74   0
  -3  -6  11  105.36    2.64   0
  -3   6  11   95.99    3.13   0
   3  -6  11  100.04    2.40   0
   3   6 -11   95.94    2.47   0
  -3  -6 -11  103.07    2.82   0
   3  -6  11   91.41    3.33   0
   4   6  11  207.81    2.73   0
  -4   6 -11  221.38    2.65   0
   4   6  11  190.04    4.24   0
  -4  -6  11  220.05    2.98   0
   4  -6  11  187.39    3.71   0
  -4   6  11  201.93    3.63   0
  -4  -6 -11  192.62    2.91   0
  -5   6 -11  290.47    2.87   0
  -5  -6  11  288.66    3.18   0
   5   6  11  275.18    3.10   0
  -5   6  11  263.07    3.99   0
   5  -6  11  101.18    3.40   0
  -5  -6 -11  282.94    3.06   0
  -5  -6 -11  298.72    2.70   0
  -6   6 -11   28.15    2.36   0
  -6  -6  11   42.10    2.76   0
   6   6  11   22.77    2.58   0
   6  -6  11   20.71    3.88   0
  -6   6  11   26.04    3.67   0
  -6  -6 -11   30.24    2.59   0
  -6  -6 -11   27.91    2.10   0
   0   7 -11   86.74    2.27   0
   0  -7 -11   74.38    2.68   0
   0  -7  11   92.37    2.29   0
   0   7  11   85.51    2.63   0
  -1   7 -11   38.09    2.23   0
   1   7  11   48.24    2.54   0
  -1  -7  11   40.14    2.23   0
  -1  -7 -11   31.11    2.61   0
   1  -7  11   38.09    2.18   0
  -1   7  11   34.90    2.72   0
  -1   7  11   47.02    2.58   0
   1   7 -11   34.64    2.17   0
  -2   7 -11   76.02    2.29   0
   2   7  11   72.07    2.64   0
  -2  -7  11   67.02    2.32   0
   2   7  11   62.11    2.67   0
  -2  -7 -11   59.36    2.64   0
   2  -7  11   63.57    3.06   0
   2  -7  11   65.77    2.27   0
  -2   7  11   76.64    2.92   0
   2   7 -11   64.46    2.36   0
   3   7  11  557.10    4.26   0
   3   7  11  554.63    3.37   0
  -3   7 -11  598.82    3.26   0
  -3  -7  11  586.81    3.55   0
   3  -7  11  521.51    4.24   0
   3  -7  11  512.49    3.03   0
  -3  -7 -11  565.27    3.43   0
  -3   7  11  540.91    4.18   0
   3   7 -11  504.36    3.18   0
   4   7  11   54.26    2.50   0
  -4   7 -11   76.26    2.46   0
   4   7  11   67.72    3.98   0
  -4  -7  11   79.69    2.66   0
   4  -7  11   60.38    3.46   0
  -4  -7 -11   87.84    2.72   0
  -4   7  11   69.16    3.35   0
  -5   7 -11    0.31    2.38   0
  -5  -7  11   12.38    2.53   0
   5   7  11   10.26    2.57   0
  -5   7  11   10.18    3.43   0
   5  -7  11    8.65    3.45   0
  -5  -7 -11   22.68    2.57   0
   0   8 -11  112.67    2.43   0
   0  -8 -11  108.59    2.71   0
   0   8  11  106.59    2.80   0
   0  -8  11  118.11    2.35   0
   1  -8 -11  132.06    3.10   0
  -1   8 -11  178.75    2.35   0
   1   8  11  163.97    2.75   0
  -1  -8  11  185.44    2.49   0
   1   8 -11  173.47    2.47   0
  -1  -8 -11  153.11    2.77   0
  -1   8  11  174.14    3.04   0
   1  -8  11  174.83    2.38   0
  -1   8  11  191.15    2.85   0
  -2   8 -11   52.66    2.28   0
   2   8  11   32.94    2.55   0
  -2  -8  11   44.17    2.30   0
   2   8  11   44.52    2.71   0
   2  -8  11   37.88    2.99   0
  -2   8  11   52.48    2.88   0
   2  -8  11   47.89    2.27   0
  -2  -8 -11   38.98    2.59   0
   2   8 -11   34.95    2.20   0
   3   8  11   36.34    2.60   0
  -3   8 -11   41.62    2.36   0
  -3  -8  11   44.13    2.45   0
   3   8  11   34.40    3.01   0
   3  -8  11   26.94    3.34   0
  -3   8  11   43.43    3.17   0
  -3  -8 -11   60.24    2.62   0
   3   8 -11   27.85    2.50   0
  -4   8 -11   83.00    2.50   0
   4   8  11   76.48    4.26   0
   4   8  11   75.46    2.62   0
  -4  -8  11   85.73    2.69   0
   4  -8  11   60.98    3.71   0
  -4   8  11   89.15    3.49   0
  -4  -8 -11   89.74    2.60   0
  -5   8 -11   30.16    2.40   0
  -5  -8  11   26.45    2.68   0
   5   8  11   21.07    2.45   0
   5  -8  11   17.18    4.09   0
  -5   8  11   19.44    3.77   0
  -5  -8 -11   30.02    2.43   0
   0   9 -11   -6.69    2.13   0
   0   9  11   -4.48    2.35   0
   0  -9  11    4.97    2.18   0
  -1   9 -11  138.45    2.42   0
   1   9  11  126.62    2.75   0
   1  -9 -11  118.00    2.89   0
  -1  -9  11  131.88    2.58   0
   1   9 -11  124.32    2.42   0
  -1  -9 -11  121.91    2.75   0
  -1   9  11  131.50    3.01   0
   1  -9  11  132.89    2.41   0
  -1   9  11  157.81    2.77   0
   2   9  11  299.78    2.94   0
  -2   9 -11  329.45    2.87   0
  -2  -9  11  316.83    2.77   0
   2   9  11  295.80    3.36   0
  -2   9  11  295.55    3.49   0
   2  -9  11  271.83    3.62   0
  -2  -9 -11  297.69    3.08   0
   2   9 -11  277.46    2.83   0
   3   9  11    1.91    2.35   0
  -3   9 -11    6.24    2.29   0
  -3  -9  11   -4.94    2.37   0
   3   9  11    4.64    2.98   0
  -3   9  11    1.95    3.13   0
   3  -9  11    1.79    3.12   0
  -3  -9 -11   -4.63    2.44   0
   3   9 -11    1.77    2.27   0
   4   9  11   40.09    2.49   0
  -4   9 -11   43.43    2.33   0
  -4  -9  11   43.94    2.52   0
   4  -9  11   31.99    3.58   0
  -4   9  11   30.40    3.60   0
  -4  -9 -11   45.47    2.54   0
  -5   9 -11   29.10    2.29   0
   5   9  11   29.94    2.40   0
   0  10 -11  294.81    2.72   0
   0 -10 -11  262.83    3.11   0
   0 -10  11  262.39    2.78   0
   0  10  11  238.83    3.08   0
   1  10  11   78.70    2.63   0
  -1  10 -11   71.58    2.36   0
   1 -10 -11   57.02    2.80   0
  -1 -10  11   81.02    2.47   0
   1  10 -11   72.70    2.39   0
  -1  10  11   79.66    2.81   0
  -1 -10 -11   68.44    2.75   0
   1 -10  11   81.73    2.12   0
  -1  10  11   78.54    2.54   0
   2  10  11   46.26    2.51   0
  -2  10 -11   63.43    2.39   0
  -2 -10  11   61.03    2.46   0
   2  10  11   59.27    2.76   0
  -2  10  11   57.21    2.97   0
  -2 -10 -11   55.64    2.61   0
   2  10 -11   57.70    2.43   0
  -3  10 -11   42.03    2.32   0
  -3 -10  11   46.83    2.38   0
   3  10  11   37.54    2.98   0
   3  10  11   36.95    2.42   0
  -3  10  11   39.27    3.12   0
   3 -10  11   29.85    3.21   0
  -3 -10 -11   36.90    2.45   0
   3  10 -11   22.46    2.24   0
  -4  10 -11    8.67    2.20   0
  -4 -10  11    1.22    2.49   0
   4  10  11   13.89    2.28   0
  -4  10  11   16.16    3.24   0
   4 -10  11    8.97    3.76   0
  -4 -10 -11    9.57    2.40   0
   4  10 -11    6.68    2.21   0
   0  11  11   14.09    2.53   0
   0  11 -11   10.16    2.21   0
   0 -11 -11   11.68    2.63   0
  -1  11 -11   58.68    2.22   0
  -1 -11  11   55.71    2.22   0
   1 -11 -11   53.56    2.79   0
   1  11  11   44.85    2.65   0
   1  11 -11   48.77    2.35   0
  -1  11  11   48.53    2.61   0
  -1  11  11   68.34    2.50   0
  -1 -11 -11   50.65    2.63   0
  -2  11 -11   47.27    2.34   0
  -2 -11  11   43.62    2.37   0
   2  11  11   42.45    2.45   0
  -2  11  11   46.88    2.81   0
  -2 -11 -11   49.99    2.60   0
   2  11 -11   32.75    2.32   0
  -3  11 -11   67.34    2.37   0
  -3 -11  11   53.53    2.55   0
   3  11  11   54.32    2.36   0
   3  11  11   52.80    3.06   0
  -3  11  11   50.58    3.16   0
   3 -11  11   43.57    3.43   0
  -3 -11 -11   60.25    2.42   0
   3  11 -11   38.64    2.26   0
   0  12 -11   -3.12    2.20   0
   0 -12 -11    7.09    2.50   0
   0  12  11   -0.61    2.49   0
  -1  12 -11   94.01    2.38   0
   1 -12 -11   65.84    2.93   0
   1  12  11   63.46    2.60   0
   1  12 -11   77.52    2.37   0
  -1 -12 -11   69.87    2.62   0
  -1  12  11  101.22    2.72   0
  -1  12  11   79.75    2.75   0
   2  12  11    9.78    2.25   0
  -2  12 -11    6.48    2.23   0
  -2  12  11    1.53    2.78   0
  -2 -12 -11    3.73    2.54   0
   2  12 -11    2.74    2.20   0
   0   0  12 1934.51    4.43   0
   0   0  12 1667.86    4.57   0
  -1   0  12  433.35    2.98   0
   1   0  12  466.85    3.11   0
  -1   0  12  393.16    2.96   0
   1   0  12  408.06    3.33   0
   2   0  12 1111.66    4.03   0
   2   0  12 1101.04    4.21   0
  -2   0 -12 1019.05    3.87   0
  -2   0  12 1033.56    3.62   0
   3   0  12  471.95    3.31   0
  -3   0 -12  439.68    3.35   0
   3   0  12  491.66    3.69   0
  -3   0  12  479.33    2.98   0
   4   0  12  309.81    3.15   0
   4   0  12  317.25    3.48   0
  -4   0 -12  264.79    3.20   0
  -4   0 -12  317.22    3.13   0
  -4   0  12  318.61    2.76   0
   5   0  12   49.19    2.83   0
  -5   0 -12   40.97    2.65   0
   5   0  12   40.29    2.78   0
  -5   0 -12   43.50    2.73   0
  -5   0  12   45.98    2.33   0
   6   0  12   13.05    2.47   0
  -6   0 -12   15.54    2.53   0
  -6   0 -12   12.98    2.91   0
  -6   0  12   13.30    2.31   0
   0   1  12   79.21    2.31   0
   0  -1  12   90.15    2.37   0
   0   1  12   85.49    2.66   0
   0   1 -12   77.80    2.25   0
   0  -1  12   73.12    2.47   0
  -1  -1  12   24.43    2.24   0
   1   1  12   37.95    2.37   0
  -1   1 -12   28.40    2.19   0
   1   1  12   31.46    2.66   0
  -1   1  12   29.99    2.58   0
   1  -1  12   32.76    2.27   0
   1  -1  12   19.37    2.68   0
  -1   1  12   33.61    2.04   0
  -2  -1  12  466.55    2.91   0
   2   1  12  469.26    3.44   0
   2   1  12  462.44    3.29   0
   2  -1  12  480.30    3.17   0
  -2   1  12  407.09    3.12   0
   2  -1  12  468.17    3.50   0
   3   1  12  618.27    3.77   0
   3   1  12  671.11    4.01   0
  -3  -1  12  630.33    3.20   0
   3  -1  12  656.46    3.96   0
  -3  -1 -12  538.48    3.40   0
   3  -1  12  625.81    3.47   0
  -3  -1 -12  579.51    3.56   0
  -3   1  12  586.48    3.10   0
   4   1  12  278.95    3.24   0
   4   1  12  287.41    3.21   0
  -4   1 -12  281.81    3.02   0
  -4  -1  12  292.70    2.81   0
   4  -1  12  259.04    3.02   0
   4  -1  12  283.94    3.43   0
  -4  -1 -12  263.27    3.23   0
  -4   1  12  272.21    2.66   0
   5   1  12   76.17    2.86   0
   5   1  12   62.63    2.86   0
  -5   1 -12   67.89    2.71   0
  -5  -1  12   74.57    2.45   0
   5  -1  12   70.19    2.79   0
  -5  -1 -12   68.91    2.70   0
   5  -1  12   61.80    2.56   0
  -5   1  12   88.81    2.46   0
   6   1  12    6.84    2.57   0
  -6   1 -12   10.97    2.79   0
  -6  -1  12    6.05    2.38   0
   6  -1  12    1.56    2.66   0
  -6  -1 -12   10.73    2.56   0
  -6   1  12   13.23    2.34   0
   0  -2  12   65.64    2.77   0
   0  -2  12   75.44    2.38   0
   0   2  12   64.44    2.69   0
   0   2 -12   73.81    2.28   0
   1   2  12 2253.64    5.00   0
  -1  -2  12 2236.80    4.74   0
   1   2  12 2232.83    5.15   0
   1  -2  12 2411.16    4.83   0
  -1   2  12 2168.11    4.96   0
   1   2 -12 2035.41    4.42   0
  -1  -2 -12 2336.46    5.95   0
   1  -2  12 1999.95    5.05   0
  -2  -2  12  134.13    2.36   0
   2   2  12  134.35    2.70   0
  -2   2 -12  118.87    2.38   0
   2   2  12  126.37    2.92   0
  -2   2  12  117.32    2.68   0
  -2  -2 -12  114.98    2.70   0
   2  -2  12  134.24    2.43   0
   2  -2  12  133.73    2.94   0
  -2   2  12  120.17    2.33   0
  -3  -2  12   36.32    2.32   0
   3   2  12   28.67    2.58   0
   3   2  12   25.62    2.83   0
  -3   2 -12   20.72    2.46   0
  -3   2  12   27.96    2.52   0
   3  -2  12   33.62    2.95   0
   3  -2  12   21.18    2.43   0
  -3  -2 -12   24.81    2.62   0
  -4  -2  12  266.66    2.70   0
   4   2  12  302.35    3.23   0
   4   2  12  259.34    3.30   0
  -4   2 -12  293.44    2.94   0
  -4  -2 -12  273.40    2.88   0
   4  -2  12  258.66    2.88   0
  -4   2  12  251.78    3.08   0
   4  -2  12  271.06    3.48   0
  -4   2  12  262.21    2.71   0
  -5  -2  12  120.98    2.53   0
   5   2  12  108.28    2.77   0
   5   2  12   68.85    2.99   0
  -5   2 -12  120.38    2.76   0
  -5   2  12   96.32    2.90   0
   5  -2  12  103.87    3.06   0
  -5   2  12  115.98    2.46   0
  -5  -2 -12  106.12    2.59   0
  -6  -2  12   72.44    2.40   0
   6   2  12   69.01    2.69   0
  -6   2 -12   67.45    2.68   0
   6  -2  12   53.86    2.90   0
  -6  -2 -12   60.75    2.48   0
  -6   2  12   65.93    2.38   0
   0  -3  12   37.77    2.24   0
   0   3  12   19.59    2.56   0
   1   3  12  176.03    2.73   0
  -1  -3  12  182.09    2.51   0
   1   3  12  166.35    2.73   0
  -1   3 -12  169.12    2.48   0
   1  -3  12  186.88    2.50   0
  -1  -3 -12  165.15    2.95   0
   1  -3  12  162.24    2.88   0
  -1   3  12  168.97    2.76   0
   1   3 -12  157.57    2.44   0
  -1   3  12  174.07    2.47   0
   2   3  12  102.65    2.82   0
  -2  -3  12  101.76    2.38   0
   2   3  12   99.91    2.82   0
  -2   3 -12  108.18    2.38   0
   2  -3  12  102.05    2.96   0
  -2   3  12   84.09    2.80   0
   2  -3  12  106.05    2.36   0
  -2  -3 -12   98.35    2.74   0
  -2  -3 -12  109.24    2.65   0
  -2   3  12   99.35    2.37   0
  -3   3 -12  298.36    2.71   0
  -3  -3  12  304.00    2.86   0
   3   3  12  297.31    3.26   0
   3   3  12  311.98    3.14   0
  -3   3  12  271.21    3.06   0
   3  -3  12  286.41    3.40   0
   3  -3  12  282.06    2.69   0
  -3   3  12  263.20    2.54   0
  -3  -3 -12  264.51    2.92   0
  -4   3 -12   12.07    2.31   0
  -4  -3  12    9.44    2.34   0
   4   3  12   21.16    2.69   0
   4   3  12    8.86    2.90   0
  -4   3  12   15.10    2.64   0
  -4  -3 -12   10.20    2.56   0
   4  -3  12   16.98    2.39   0
   4  -3  12    7.26    2.94   0
  -5   3 -12   -2.48    2.37   0
  -5  -3  12    3.05    2.37   0
   5   3  12   -4.65    2.59   0
   5   3  12   -3.66    2.92   0
   5  -3  12  -10.81    2.82   0
  -5  -3 -12   -0.73    2.46   0
  -5   3  12    1.16    2.73   0
  -5   3  12   -4.44    2.12   0
   6   3  12   30.62    2.58   0
  -6   3 -12   31.27    2.59   0
  -6  -3  12   34.75    2.52   0
   6  -3  12   22.20    2.89   0
  -6  -3 -12   30.31    2.49   0
  -6   3  12   24.15    2.25   0
  -6   3  12   20.82    2.88   0
   0   4  12  396.48    3.15   0
   0  -4  12  433.78    2.82   0
   0   4  12  386.74    2.78   0
   0   4 -12  378.14    2.58   0
  -1  -4  12   81.86    2.31   0
   1   4  12   74.96    2.50   0
   1   4  12   70.52    2.59   0
  -1   4 -12   86.54    2.26   0
  -1  -4 -12   75.99    2.81   0
   1  -4  12   72.68    2.33   0
   1  -4  12   65.86    2.71   0
  -1   4  12   68.32    2.79   0
  -1   4  12   72.17    2.10   0
   1   4 -12   72.03    2.08   0
   2   4  12  485.08    3.35   0
  -2   4 -12  492.18    2.96   0
  -2  -4  12  510.74    2.98   0
   2   4  12  511.39    3.21   0
  -2  -4 -12  480.54    3.32   0
   2  -4  12  474.33    3.78   0
   2  -4  12  503.34    2.94   0
  -2   4  12  468.91    3.46   0
   2   4 -12  413.35    2.84   0
  -3   4 -12  153.50    2.52   0
   3   4  12  155.17    2.99   0
  -3  -4  12  160.65    2.62   0
   3   4  12  146.13    2.80   0
  -3   4  12  131.66    2.85   0
   3  -4  12  146.31    3.21   0
  -3  -4 -12  128.53    2.68   0
   3  -4  12  142.08    2.51   0
  -3  -4 -12  151.48    2.44   0
  -4   4 -12   64.55    2.46   0
  -4  -4  12   66.95    2.53   0
   4   4  12   58.19    2.84   0
   4   4  12   69.60    3.10   0
  -4   4  12   59.65    2.90   0
  -4  -4 -12   52.76    2.64   0
   4  -4  12   50.28    2.47   0
   4  -4  12   61.00    3.12   0
  -5   4 -12  280.08    2.90   0
   5   4  12  273.10    3.00   0
  -5  -4  12  288.31    3.02   0
   5   4  12  119.93    3.92   0
  -5  -4 -12  242.24    3.01   0
   5  -4  12  218.10    3.52   0
  -5   4  12  227.80    3.50   0
  -6   4 -12   32.37    2.53   0
  -6  -4  12   29.96    2.64   0
   6   4  12   39.42    2.48   0
   6  -4  12   20.89    2.82   0
  -6  -4 -12   35.18    2.59   0
  -6   4  12   29.97    3.06   0
  -6   4  12   24.47    2.34   0
   0  -5 -12  163.43    2.84   0
   0  -5  12  190.87    2.55   0
   0   5  12  179.34    2.57   0
   0   5  12  170.69    2.84   0
   0   5 -12  179.71    2.45   0
  -1   5 -12  187.39    2.49   0
  -1  -5  12  185.03    2.49   0
   1   5  12  188.15    2.86   0
  -1   5  12  181.31    2.84   0
   1  -5  12  174.48    2.50   0
  -1  -5 -12  179.13    2.94   0
   1  -5  12  177.40    3.01   0
  -2   5 -12  253.74    2.46   0
  -2  -5  12  274.55    2.72   0
   2   5  12  257.43    2.94   0
   2   5  12  255.21    2.94   0
  -2   5  12  254.30    3.08   0
   2  -5  12  254.33    2.57   0
   2  -5  12  253.46    3.39   0
  -2  -5 -12  255.87    2.80   0
  -2   5  12  281.76    3.57   0
   2   5 -12  234.01    2.53   0
  -3   5 -12  157.78    2.48   0
   3   5  12  139.76    3.08   0
  -3  -5  12  136.51    2.62   0
   3   5  12  146.61    2.84   0
  -3  -5 -12  136.28    2.66   0
  -3   5  12  131.04    2.89   0
   3  -5  12  139.21    2.47   0
   3  -5  12  152.37    3.31   0
  -4   5 -12  152.78    2.51   0
   4   5  12  128.75    2.88   0
  -4  -5  12  152.91    2.83   0
   4   5  12  142.93    3.60   0
   4  -5  12  134.80    3.50   0
  -4  -5 -12  141.57    2.62   0
  -4   5  12  141.06    3.23   0
   4  -5  12  130.75    2.55   0
  -4  -5 -12  152.89    2.45   0
   5   5  12   93.00    2.83   0
  -5   5 -12   95.29    2.50   0
  -5  -5  12   80.56    2.71   0
   5   5  12   56.32    4.43   0
  -5  -5 -12   84.10    2.67   0
   5  -5  12   59.33    3.19   0
  -5  -5 -12   82.06    2.42   0
  -5   5  12   76.54    3.17   0
  -6   5 -12   25.01    2.37   0
  -6  -5  12   19.47    2.56   0
   6   5  12   17.85    2.56   0
  -6  -5 -12   25.20    2.42   0
   6  -5  12   14.68    3.16   0
  -6  -5 -12   21.54    2.06   0
  -6   5  12   25.17    3.09   0
   0   6 -12   82.20    2.13   0
   0  -6  12   86.33    2.16   0
   0   6  12   94.23    2.78   0
   0   6  12   74.80    2.31   0
  -1   6 -12   59.52    2.20   0
  -1  -6  12   53.66    2.31   0
   1   6  12   56.14    2.61   0
  -1  -6 -12   56.65    2.58   0
   1  -6  12   53.20    2.27   0
  -1   6  12   58.89    2.75   0
   1   6 -12   48.26    2.24   0
  -2   6 -12   29.88    2.24   0
  -2  -6  12   43.17    2.23   0
   2   6  12   28.87    2.48   0
   2   6  12   36.87    2.46   0
  -2   6  12   36.70    2.67   0
   2  -6  12   28.11    2.89   0
  -2  -6 -12   21.03    2.54   0
   2  -6  12   25.34    2.24   0
  -2   6  12   34.14    2.90   0
   2   6 -12   28.28    2.09   0
   3   6  12   18.77    2.92   0
  -3   6 -12   14.81    2.25   0
   3   6  12   16.02    2.49   0
  -3  -6  12   16.77    2.36   0
  -3  -6 -12   22.89    2.57   0
  -3   6  12   16.42    2.82   0
   3  -6  12   22.74    2.24   0
   3   6 -12   17.20    2.09   0
   3  -6  12   23.70    3.02   0
  -4   6 -12  304.47    2.79   0
   4   6  12  265.58    3.06   0
   4   6  12  265.39    4.22   0
  -4  -6  12  294.93    3.04   0
  -4  -6 -12  248.34    3.12   0
   4  -6  12  257.64    3.92   0
  -4   6  12  271.61    3.63   0
   5   6  12   -2.14    2.52   0
  -5   6 -12    8.36    2.25   0
  -5  -6  12   12.15    2.49   0
  -5   6  12    2.66    3.18   0
   5  -6  12    5.45    3.05   0
  -5  -6 -12    9.30    2.13   0
  -5  -6 -12    9.81    2.46   0
   6   6  12   22.29    2.38   0
  -6  -6 -12   34.87    2.08   0
   0   7 -12  163.16    2.45   0
   0  -7  12  168.45    2.49   0
   0   7  12  174.71    2.99   0
  -1   7 -12   51.15    2.23   0
   1   7  12   33.29    2.45   0
  -1  -7  12   40.72    2.23   0
   1   7  12   37.10    2.37   0
   1  -7  12   45.02    2.24   0
  -1   7  12   38.70    2.77   0
  -1  -7 -12   30.68    2.59   0
   1   7 -12   41.06    2.20   0
  -2   7 -12  166.33    2.30   0
   2   7  12  162.89    2.66   0
  -2  -7  12  163.82    2.49   0
   2   7  12  143.27    2.90   0
  -2  -7 -12  138.98    2.67   0
   2  -7  12  150.99    2.41   0
  -2   7  12  170.97    3.17   0
   2  -7  12  156.66    3.28   0
   2   7 -12  139.31    2.49   0
   3   7  12  173.56    3.32   0
  -3   7 -12  182.44    2.61   0
   3   7  12  168.43    2.83   0
  -3  -7  12  166.34    2.73   0
   3  -7  12  172.63    3.41   0
  -3  -7 -12  153.06    2.86   0
   3  -7  12  164.09    2.52   0
   3   7 -12  152.41    2.63   0
  -3   7  12  173.10    3.21   0
   4   7  12  127.05    2.55   0
  -4   7 -12  151.63    2.53   0
   4   7  12  143.33    3.95   0
  -4  -7  12  167.99    2.76   0
   4  -7  12  128.69    3.57   0
  -4   7  12  137.44    3.47   0
  -4  -7 -12  137.39    2.79   0
  -5   7 -12   18.52    2.33   0
  -5  -7  12   19.88    2.60   0
   5   7  12    9.55    2.48   0
   5  -7  12    9.77    3.22   0
  -5  -7 -12    9.19    2.54   0
  -5   7  12   25.21    3.23   0
   0   8 -12  283.92    2.61   0
   0   8  12  272.79    2.89   0
   0  -8  12  281.37    2.42   0
   0  -8 -12  241.82    3.08   0
  -1   8 -12   88.29    2.35   0
   1   8  12   83.00    2.58   0
  -1  -8  12   85.55    2.34   0
   1   8  12   80.34    2.44   0
  -1   8  12   80.81    2.83   0
   1  -8  12   80.49    2.30   0
  -1  -8 -12   68.83    2.66   0
   1   8 -12   81.23    2.26   0
  -2   8 -12  173.26    2.31   0
   2   8  12  172.50    2.58   0
  -2  -8  12  166.29    2.58   0
   2   8  12  170.05    2.93   0
  -2  -8 -12  157.01    2.77   0
   2  -8  12  151.40    3.24   0
  -2   8  12  166.80    3.13   0
   2  -8  12  150.96    2.36   0
   2   8 -12  150.77    2.41   0
   3   8  12  123.75    3.14   0
   3   8  12  130.31    2.58   0
  -3   8 -12  126.30    2.43   0
  -3  -8  12  123.76    2.63   0
   3  -8  12  116.75    3.31   0
  -3   8  12  121.41    3.20   0
   3   8 -12   96.57    2.48   0
  -3  -8 -12  121.73    2.64   0
   4   8  12   19.42    2.41   0
  -4   8 -12   16.10    2.18   0
   4   8  12   25.26    3.71   0
  -4  -8  12   18.17    2.43   0
   4  -8  12   17.31    3.35   0
  -4   8  12   26.55    3.17   0
  -4  -8 -12   16.49    2.50   0
  -5   8 -12   97.38    2.33   0
  -5  -8  12   84.82    2.71   0
   5   8  12   82.51    2.58   0
   5  -8  12   68.31    3.84   0
  -5   8  12   78.30    3.79   0
  -5  -8 -12   76.41    2.64   0
   0   9  12   29.92    2.59   0
   0  -9 -12   26.57    2.68   0
   0  -9  12   47.54    2.17   0
  -1   9 -12  144.94    2.49   0
   1   9  12  130.54    2.72   0
  -1  -9  12  153.56    2.49   0
  -1   9  12  149.86    2.90   0
  -1  -9 -12  124.73    2.81   0
   1  -9  12  136.88    2.41   0
   1   9 -12  142.83    2.39   0
   2   9  12   14.21    2.36   0
  -2   9 -12   20.34    2.18   0
  -2  -9  12   12.33    2.30   0
   2   9  12   17.81    2.61   0
  -2  -9 -12   13.84    2.57   0
  -2   9  12   16.17    2.78   0
   2  -9  12   23.43    2.13   0
   2  -9  12   26.65    2.89   0
   2   9 -12   11.47    2.27   0
   3   9  12  135.48    2.63   0
  -3   9 -12  156.16    2.30   0
  -3  -9  12  152.19    2.60   0
   3   9  12  145.96    3.23   0
   3  -9  12  128.00    3.46   0
  -3   9  12  139.16    3.43   0
   3   9 -12  127.64    2.61   0
  -3  -9 -12  137.72    2.76   0
  -4   9 -12   13.52    2.18   0
  -4  -9  12   21.59    2.33   0
   4   9  12    9.87    2.44   0
   4  -9  12    7.96    3.40   0
  -4   9  12   16.55    3.26   0
  -4  -9 -12   28.00    2.44   0
   0  10 -12    3.30    2.12   0
   0  10  12    6.84    2.57   0
   0 -10 -12    1.89    2.48   0
   0 -10  12    9.42    2.17   0
  -1  10 -12  182.03    2.32   0
   1  10  12  160.37    2.80   0
  -1 -10  12  161.56    2.61   0
   1  10 -12  161.76    2.64   0
  -1  10  12  162.36    2.93   0
   1 -10  12  162.98    2.37   0
   2  10  12    0.19    2.30   0
  -2  10 -12   14.28    2.19   0
  -2 -10  12   23.76    2.34   0
   2  10  12   18.42    2.58   0
  -2 -10 -12   25.22    2.46   0
  -2  10  12   11.72    2.81   0
   2 -10  12   19.28    2.99   0
  -2  10  12   29.92    2.66   0
   2  10 -12   10.62    2.33   0
  -3  10 -12   13.22    2.02   0
  -3 -10  12   -2.71    2.31   0
   3  10  12    1.48    2.86   0
   3  10  12   12.63    2.37   0
  -3  10  12    5.44    2.96   0
   3 -10  12    1.93    3.13   0
   3  10 -12    6.77    2.16   0
  -3 -10 -12    3.83    2.43   0
   0  11 -12    1.74    2.15   0
   0  11  12   -1.63    2.44   0
   0 -11 -12   13.70    2.49   0
   0 -11  12   15.75    2.09   0
   1  11  12   24.87    2.57   0
  -1 -11  12   29.16    2.28   0
   1 -11 -12   24.59    2.74   0
   1  11 -12   32.33    2.23   0
  -1  11  12   29.62    2.65   0
  -1 -11 -12   30.36    2.55   0
  -2  11 -12  159.12    2.55   0
  -2 -11  12  150.85    2.65   0
   2  11  12  145.77    3.03   0
   2  11  12  130.43    2.67   0
  -2  11  12  138.64    3.02   0
  -2 -11 -12  138.99    2.80   0
  -2  11  12  180.09    2.98   0
   2 -11  12  133.29    3.29   0
   2  11 -12  135.35    2.51   0
   3  11  12   18.91    2.29   0
   3  11 -12   14.75    2.17   0
   0  12 -12  162.77    2.52   0
   0 -12 -12  136.61    2.83   0
   0  12  12  137.60    2.77   0
  -1  12 -12    7.86    2.04   0
   1 -12 -12    3.55    2.62   0
   1  12  12    0.32    2.41   0
   1  12 -12   15.70    2.27   0
  -1 -12 -12    3.81    2.48   0
  -1  12  12    9.25    2.64   0
  -1   0  13 1121.00    3.65   0
   1   0  13 1113.73    3.73   0
  -1   0  13  924.22    3.79   0
   1   0  13 1088.42    4.05   0
   2   0  13   39.61    2.40   0
   2   0  13   36.76    2.78   0
  -2   0  13   22.51    2.47   0
  -2   0 -13   25.09    2.21   0
  -2   0  13   24.51    2.12   0
   3   0  13  177.80    2.69   0
  -3   0 -13  171.70    2.65   0
   3   0  13  190.48    3.20   0
  -3   0  13  177.75    2.47   0
   4   0  13   69.24    2.68   0
   4   0  13   70.10    2.92   0
  -4   0 -13   64.29    2.60   0
  -4   0  13   66.97    2.51   0
   5   0  13   15.09    2.75   0
   5   0  13   19.79    2.65   0
  -5   0 -13   28.38    2.62   0
  -5   0  13   29.56    2.28   0
   6   0  13   -0.58    2.58   0
  -6   0 -13    4.23    2.64   0
  -6   0  13   -1.43    2.35   0
   0   1  13  142.77    2.50   0
   0   1  13  124.42    2.71   0
   0  -1  13  141.04    2.31   0
   0  -1  13  125.52    2.74   0
   0   1 -13  118.34    2.33   0
  -1  -1  13  109.84    2.21   0
   1   1  13   96.32    2.54   0
   1   1  13  110.76    2.81   0
  -1   1 -13  104.05    2.39   0
   1  -1  13  109.19    2.35   0
   1  -1  13  107.54    2.74   0
  -1   1  13  100.48    2.72   0
  -1   1  13  107.04    2.37   0
  -2  -1  13  154.63    2.33   0
   2   1  13  149.82    2.90   0
   2   1  13  157.39    2.66   0
   2  -1  13  142.35    2.63   0
   2  -1  13  151.23    3.17   0
  -2   1  13  133.71    2.71   0
  -3  -1  13  749.31    3.35   0
   3   1  13  760.97    3.81   0
   3   1  13  797.78    3.96   0
  -3   1 -13  741.80    3.52   0
   3  -1  13  787.31    4.30   0
  -3   1  13  610.30    3.55   0
   3  -1  13  750.92    3.63   0
  -3   1  13  699.74    3.21   0
   4   1  13  148.69    2.93   0
   4   1  13  161.39    2.98   0
  -4   1 -13  157.74    2.68   0
  -4  -1  13  163.05    2.51   0
   4  -1  13  152.57    2.72   0
   4  -1  13  170.35    2.98   0
  -4   1  13  154.74    2.54   0
   5   1  13   28.73    2.70   0
   5   1  13   20.82    2.85   0
  -5   1 -13   21.79    2.45   0
  -5  -1  13   22.01    2.38   0
   5  -1  13   28.90    2.64   0
  -5  -1 -13   20.97    2.57   0
   5  -1  13   14.08    2.58   0
  -5   1  13   19.67    2.19   0
  -6  -1  13   17.18    2.36   0
   6   1  13   20.12    2.52   0
  -6   1 -13   28.60    2.69   0
   6  -1  13    9.64    2.72   0
  -6  -1 -13   16.04    2.49   0
  -6   1  13   17.34    2.22   0
   0  -2  13  784.77    3.47   0
   0  -2  13  899.81    3.38   0
   0   2  13  865.33    3.76   0
   0   2 -13  814.86    3.27   0
   0   2  13  877.34    3.42   0
   1   2  13  119.94    2.69   0
  -1  -2  13  133.65    2.51   0
   1   2  13  134.61    2.89   0
  -1   2  13  117.22    2.78   0
   1  -2  13  135.24    2.52   0
   1  -2  13  122.86    2.87   0
  -2  -2  13  222.14    2.57   0
   2   2  13  216.23    2.89   0
   2   2  13  223.39    3.06   0
   2  -2  13  227.21    2.62   0
  -2  -2 -13  181.85    2.94   0
   2  -2  13  206.33    3.09   0
  -2   2  13  197.71    2.85   0
  -3  -2  13   44.23    2.31   0
   3   2  13   47.58    2.56   0
   3   2  13   43.32    2.76   0
  -3   2 -13   43.69    2.30   0
   3  -2  13   34.00    3.00   0
   3  -2  13   42.84    2.35   0
  -3  -2 -13   40.17    2.56   0
  -3   2  13   27.78    2.68   0
  -4  -2  13  105.43    2.38   0
   4   2  13  104.34    3.02   0
   4   2  13  116.71    2.82   0
  -4   2  13   84.22    2.75   0
   4  -2  13   96.70    2.58   0
  -4  -2 -13   87.68    2.61   0
   4  -2  13  103.04    3.18   0
  -4   2  13   86.05    2.31   0
  -5  -2  13  222.28    2.77   0
   5   2  13  218.84    3.11   0
   5   2  13  156.72    3.17   0
  -5   2 -13  226.10    2.93   0
  -5   2  13  188.78    2.89   0
   5  -2  13  202.17    3.32   0
   5  -2  13  195.83    2.81   0
  -5   2  13  218.05    2.68   0
  -6  -2  13   51.16    2.45   0
   6   2  13   62.93    2.58   0
  -6   2 -13   54.69    2.60   0
   6  -2  13   35.47    2.92   0
  -6  -2 -13   49.63    2.55   0
  -6   2  13   43.72    2.65   0
  -6   2  13   42.78    2.40   0
   0  -3  13  371.49    2.57   0
   0   3  13  348.70    3.09   0
   1   3  13   53.62    2.77   0
  -1  -3  13   62.29    2.39   0
   1   3  13   66.40    2.48   0
   1  -3  13   52.77    2.68   0
   1  -3  13   64.41    2.40   0
  -1   3  13   60.94    2.67   0
   1   3 -13   61.47    2.29   0
   2   3  13 1014.97    3.97   0
  -2  -3  13 1044.90    3.51   0
   2   3  13 1021.14    4.02   0
  -2   3 -13  990.03    3.63   0
   2  -3  13  988.09    4.21   0
  -2   3  13  930.64    3.81   0
   2  -3  13 1021.32    3.65   0
  -2  -3 -13  850.85    3.80   0
  -2  -3 -13 1011.77    4.03   0
  -2   3  13  930.01    3.48   0
  -3  -3  13   12.40    2.17   0
   3   3  13   10.36    2.57   0
   3   3  13   12.87    2.63   0
  -3   3 -13   17.24    2.11   0
   3  -3  13    7.43    2.93   0
  -3  -3 -13   13.80    2.50   0
   3  -3  13   13.42    2.31   0
  -3   3  13   27.49    2.67   0
  -3   3  13    7.65    2.08   0
  -4   3 -13  135.15    2.54   0
  -4  -3  13  145.99    2.56   0
   4   3  13  156.71    2.83   0
   4   3  13  145.67    3.19   0
  -4   3  13  132.49    2.91   0
  -4  -3 -13  134.34    2.62   0
   4  -3  13  132.05    2.51   0
   4  -3  13  134.76    3.33   0
  -5   3 -13    1.32    2.35   0
  -5  -3  13   10.22    2.34   0
   5   3  13    1.43    2.61   0
   5   3  13    6.74    2.78   0
  -5   3  13    7.36    2.68   0
   5  -3  13    6.40    2.79   0
  -5   3  13    3.02    2.20   0
  -5  -3 -13   -1.27    2.43   0
   6   3  13   -0.57    2.56   0
  -6  -3  13    4.86    2.40   0
  -6   3 -13    4.90    2.50   0
   6  -3  13    0.55    2.78   0
  -6   3  13   16.31    2.71   0
  -6   3  13    8.53    2.27   0
  -6  -3 -13    2.27    2.40   0
   0   4  13 1020.01    4.00   0
   0  -4  13 1087.34    3.73   0
  -1  -4  13   97.88    2.38   0
   1   4  13  102.86    2.55   0
   1   4  13   98.16    2.55   0
  -1   4 -13  101.88    2.39   0
  -1  -4 -13   99.18    2.86   0
   1  -4  13  110.22    2.43   0
  -1   4  13  107.92    2.81   0
   1  -4  13   91.39    2.79   0
  -1   4  13   93.20    2.37   0
   1   4 -13   79.19    2.36   0
  -2   4 -13   17.52    2.33   0
   2   4  13    9.39    2.60   0
  -2  -4  13   26.35    2.21   0
   2   4  13   20.23    2.62   0
   2  -4  13   22.61    3.04   0
   2  -4  13   15.77    2.27   0
  -2   4  13   15.30    2.73   0
  -2  -4 -13   17.06    2.62   0
   2   4 -13   12.22    2.10   0
  -2   4  13   10.89    1.99   0
  -3   4 -13   37.50    2.33   0
   3   4  13   40.73    2.68   0
  -3  -4  13   40.10    2.34   0
   3   4  13   27.80    2.40   0
  -3   4  13   30.48    2.70   0
  -3  -4 -13   33.76    2.50   0
   3  -4  13   29.97    3.13   0
   3  -4  13   31.73    2.20   0
  -3  -4 -13   37.98    2.14   0
  -3   4  13   36.96    3.58   0
  -3   4  13   31.50    2.14   0
  -4   4 -13   85.44    2.30   0
  -4  -4  13   87.46    2.48   0
   4   4  13   96.53    2.68   0
   4   4  13   83.46    2.95   0
  -4   4  13   80.63    2.93   0
   4  -4  13   71.12    2.42   0
  -4  -4 -13   82.23    2.64   0
  -4   4  13   79.54    2.26   0
   4  -4  13   83.35    3.26   0
  -5   4 -13   62.12    2.40   0
   5   4  13   57.95    2.68   0
  -5  -4  13   45.45    2.56   0
   5   4  13   27.32    3.17   0
  -5   4  13   40.90    2.95   0
   5  -4  13   35.43    3.01   0
  -5  -4 -13   45.38    2.52   0
  -5   4  13   51.08    2.26   0
   6   4  13   76.92    2.62   0
  -6   4 -13   85.35    2.59   0
  -6  -4  13   93.12    2.70   0
   6  -4  13   37.84    2.82   0
  -6   4  13   78.97    3.24   0
  -6   4  13   76.72    2.38   0
   0  -5  13  479.45    2.89   0
   0   5  13  402.14    2.94   0
   0   5  13  467.94    3.33   0
   0   5 -13  433.08    2.83   0
  -1  -5  13  345.51    2.69   0
   1   5  13  329.41    3.08   0
  -1   5 -13  313.15    2.50   0
  -1   5  13  299.08    3.07   0
   1  -5  13  323.53    2.65   0
  -1  -5 -13  285.43    3.05   0
  -1   5  13  291.75    2.65   0
   1  -5  13  280.55    3.16   0
   2   5  13   28.19    2.47   0
  -2   5 -13   27.83    2.17   0
  -2  -5  13   39.42    2.19   0
   2   5  13   36.12    2.56   0
  -2  -5 -13   33.48    2.59   0
  -2   5  13   22.72    2.65   0
   2  -5  13   26.25    2.23   0
   2  -5  13   22.67    2.93   0
   2   5 -13   32.25    2.08   0
  -3   5 -13  625.17    3.23   0
   3   5  13  587.09    3.92   0
  -3  -5  13  576.86    3.27   0
   3   5  13  608.07    3.46   0
  -3   5  13  555.74    3.84   0
   3  -5  13  546.92    3.01   0
   3  -5  13  555.75    4.17   0
  -3  -5 -13  538.91    3.41   0
  -4   5 -13  200.71    2.56   0
   4   5  13  186.43    2.85   0
  -4  -5  13  206.20    2.76   0
   4   5  13  176.95    3.52   0
   4  -5  13  184.78    3.46   0
  -4  -5 -13  183.08    2.87   0
  -4   5  13  172.52    3.38   0
   4  -5  13  172.40    2.64   0
  -4  -5 -13  209.23    2.68   0
  -5   5 -13   -0.37    2.15   0
   5   5  13   -4.87    2.60   0
  -5  -5  13    3.60    2.42   0
   5   5  13    4.79    3.49   0
  -5  -5 -13    5.29    2.41   0
   5  -5  13    2.80    2.98   0
  -5   5  13    1.78    2.90   0
  -5  -5 -13   -1.37    2.03   0
   0  -6  13  112.18    2.42   0
   0   6  13   99.59    2.96   0
   0   6  13  101.29    2.57   0
   0   6 -13  100.07    2.34   0
  -1   6 -13  246.28    2.63   0
  -1  -6  13  261.61    2.64   0
   1   6  13  261.99    2.93   0
   1  -6  13  267.19    2.64   0
  -1  -6 -13  242.29    2.92   0
  -1   6  13  258.71    3.09   0
   1   6 -13  231.65    2.56   0
   1  -6  13  233.60    3.09   0
  -2   6 -13   11.71    2.10   0
  -2  -6  13    6.31    2.27   0
   2   6  13    4.91    2.24   0
   2   6  13   18.88    2.53   0
  -2   6  13   11.81    2.80   0
   2  -6  13   11.36    2.07   0
   2   6 -13   11.41    2.08   0
  -2  -6 -13   14.42    2.51   0
   2  -6  13   11.04    3.04   0
  -3   6 -13   43.56    2.32   0
   3   6  13   40.63    2.73   0
   3   6  13   32.70    2.61   0
  -3  -6  13   47.56    2.41   0
  -3   6  13   39.97    2.80   0
  -3  -6 -13   36.99    2.44   0
   3  -6  13   34.48    2.13   0
   3  -6  13   31.26    3.04   0
  -4   6 -13   14.31    2.31   0
   4   6  13   10.38    2.52   0
   4   6  13   10.83    3.25   0
  -4  -6  13   16.30    2.39   0
   4  -6  13   15.69    3.17   0
  -4   6  13    3.10    2.84   0
  -4  -6 -13   14.71    2.55   0
   4  -6  13    0.12    2.20   0
   5   6  13  107.74    2.72   0
  -5   6 -13  117.13    2.44   0
  -5  -6  13  113.57    2.70   0
  -5  -6 -13  109.39    2.61   0
  -5   6  13  102.07    3.30   0
   5  -6  13   77.63    3.24   0
   0  -7  13    6.10    2.18   0
   0   7  13    3.21    2.70   0
   0   7  13   11.07    2.15   0
  -1   7 -13  185.77    2.39   0
  -1  -7  13  169.42    2.56   0
   1   7  13  156.12    2.77   0
  -1  -7 -13  141.41    2.82   0
   1  -7  13  187.83    2.41   0
  -1   7  13  174.93    2.97   0
   1   7 -13  157.63    2.40   0
  -2   7 -13  148.30    2.44   0
   2   7  13  122.19    2.59   0
  -2  -7  13  146.39    2.41   0
   2   7  13  138.54    2.82   0
   2  -7  13  122.65    3.14   0
   2  -7  13  126.49    2.21   0
  -2  -7 -13  132.44    2.69   0
  -2   7  13  124.92    2.88   0
  -2   7  13  157.29    2.93   0
   2   7 -13  126.65    2.27   0
   3   7  13  246.97    3.43   0
  -3   7 -13  246.55    2.63   0
   3   7  13  224.98    2.81   0
  -3  -7  13  257.07    2.78   0
  -3  -7 -13  226.73    2.94   0
   3   7 -13  210.27    2.63   0
   3  -7  13  221.21    2.72   0
  -3   7  13  233.17    3.28   0
   3  -7  13  232.05    3.38   0
   4   7  13   40.54    2.47   0
  -4   7 -13   37.37    2.20   0
   4   7  13   32.62    3.34   0
  -4  -7  13   39.85    2.53   0
  -4  -7 -13   31.37    2.66   0
   4  -7  13   36.61    3.22   0
  -4   7  13   30.35    3.13   0
  -5   7 -13   18.32    2.19   0
  -5  -7  13    9.11    2.46   0
   5   7  13   21.58    2.39   0
  -5  -7 -13   14.94    2.27   0
   5  -7  13    3.91    3.23   0
  -5   7  13    2.94    3.13   0
   0  -8 -13   71.97    2.75   0
   0   8 -13   89.42    2.34   0
   0   8  13   95.81    2.72   0
   0  -8  13   98.21    2.27   0
  -1   8 -13  116.87    2.17   0
   1   8  13  101.71    2.70   0
  -1  -8  13  110.73    2.38   0
   1   8  13  108.44    2.70   0
  -1  -8 -13   94.79    2.60   0
  -1   8  13  116.90    2.83   0
   1  -8  13  100.48    2.24   0
   1   8 -13  109.70    2.32   0
  -2   8 -13   17.14    2.25   0
   2   8  13   13.78    2.48   0
  -2  -8  13   13.76    2.31   0
   2   8  13   15.94    2.69   0
  -2  -8 -13   10.41    2.49   0
  -2   8  13   16.68    2.57   0
   2  -8  13    9.34    2.12   0
   2  -8  13   24.86    2.75   0
  -2   8  13   19.97    2.67   0
   2   8 -13   15.97    2.18   0
   3   8  13    1.35    2.82   0
  -3   8 -13  -10.65    2.15   0
   3   8  13  -10.83    2.41   0
  -3  -8  13   -5.78    2.28   0
   3  -8  13    3.75    2.94   0
  -3  -8 -13   -1.37    2.39   0
  -3   8  13    5.73    2.81   0
   3  -8  13    7.71    2.06   0
   3   8 -13   10.72    2.24   0
   4   8  13   47.80    2.42   0
  -4   8 -13   40.67    2.20   0
  -4  -8  13   41.41    2.44   0
  -4  -8 -13   50.21    2.52   0
   4  -8  13   47.57    3.23   0
  -4   8  13   42.86    3.18   0
   0   9  13   51.04    2.51   0
   0  -9 -13   49.70    2.65   0
   0  -9  13   51.87    2.19   0
  -1   9 -13   17.27    2.14   0
   1   9  13    2.80    2.57   0
  -1  -9  13   12.40    2.10   0
   1   9  13   13.29    2.38   0
  -1  -9 -13   12.54    2.64   0
  -1   9  13    8.37    2.59   0
   1  -9  13   13.03    2.14   0
   1   9 -13   12.72    2.14   0
  -2   9 -13  246.37    2.66   0
   2   9  13  220.28    2.81   0
  -2  -9  13  226.21    2.73   0
   2   9  13  232.78    3.17   0
   2  -9  13  222.26    3.31   0
  -2   9  13  237.33    3.17   0
  -2  -9 -13  212.53    2.96   0
   2  -9  13  221.19    2.53   0
  -2   9  13  278.83    3.25   0
   2   9 -13  203.13    2.59   0
   3   9  13    4.43    2.70   0
   3   9  13   13.26    2.35   0
  -3   9 -13    4.28    2.16   0
  -3  -9  13   -1.62    2.36   0
  -3  -9 -13    2.26    2.49   0
   3  -9  13    3.04    3.02   0
  -3   9  13   -5.26    2.93   0
   3   9 -13    6.30    2.16   0
  -4   9 -13   42.87    2.26   0
  -4  -9  13   48.21    2.48   0
   4   9  13   35.61    2.39   0
  -4  -9 -13   48.58    2.45   0
   4  -9  13   38.73    3.24   0
  -4   9  13   37.76    3.16   0
   0  10 -13  135.38    2.34   0
   0  10  13  117.14    2.81   0
   0 -10 -13  116.02    2.87   0
   0 -10  13  124.91    2.33   0
  -1  10 -13   17.58    2.16   0
   1  10  13    5.51    2.49   0
  -1 -10  13   19.52    2.19   0
   1  10  13   10.95    2.32   0
  -1  10  13   10.37    2.55   0
   1 -10  13   16.89    2.16   0
   1  10 -13   16.74    2.17   0
   2  10  13   35.76    2.39   0
  -2  10 -13   43.01    2.07   0
  -2 -10  13   25.62    2.36   0
   2  10  13   29.63    2.52   0
  -2  10  13   28.07    2.80   0
   2 -10  13   20.02    3.02   0
  -2 -10 -13   11.36    2.58   0
  -2  10  13   42.58    2.59   0
   2  10 -13   28.76    2.20   0
   3  10  13    4.95    2.22   0
  -3  10 -13    8.51    2.11   0
  -3 -10  13   -0.73    2.42   0
   3  10  13   13.04    2.84   0
  -3 -10 -13    6.28    2.40   0
  -3  10  13    7.25    2.81   0
   3 -10  13    6.71    3.12   0
   3  10 -13    4.78    2.25   0
   0  11 -13    5.90    2.16   0
   0  11  13    2.17    2.49   0
   0 -11 -13   -5.17    2.62   0
   0 -11  13   -6.97    2.12   0
   1  11  13   72.09    2.56   0
  -1 -11  13   81.60    2.46   0
  -1  11  13   80.04    2.70   0
  -1 -11 -13   89.01    2.68   0
   1  11 -13   80.03    2.37   0
  -2  11 -13   13.72    2.13   0
  -2 -11  13    9.22    2.29   0
   2  11  13   12.31    2.49   0
   2  11  13    8.88    2.38   0
  -2  11  13   12.86    2.53   0
  -2 -11 -13    4.29    2.52   0
   2 -11  13   10.98    2.83   0
  -2  11  13    5.95    2.55   0
   2  11 -13   -3.80    2.18   0
   0   0  14 1943.38    4.64   0
   0   0  14 1704.34    4.57   0
  -1   0  14    1.52    2.33   0
   1   0  14   13.26    2.27   0
  -1   0  14   25.52    2.60   0
   1   0  14   14.91    2.67   0
   2   0  14   10.26    2.27   0
   2   0  14    2.95    2.66   0
  -2   0  14   10.84    2.33   0
  -2   0 -14    1.46    2.23   0
  -2   0  14   17.92    2.08   0
   3   0  14   16.55    2.40   0
  -3   0 -14   20.40    2.47   0
   3   0  14   37.82    2.92   0
  -3   0  14   29.43    2.16   0
   4   0  14  175.59    2.84   0
   4   0  14  188.12    3.19   0
  -4   0 -14  169.70    2.76   0
  -4   0  14  176.78    2.53   0
   5   0  14   -0.50    2.68   0
   5   0  14   -7.74    2.59   0
  -5   0 -14    1.42    2.44   0
  -5   0  14   -7.09    2.20   0
   6   0  14  139.83    2.92   0
  -6   0  14  158.69    2.64   0
   0   1  14  570.31    3.24   0
   0   1  14  592.99    3.11   0
   0  -1  14  609.31    3.03   0
   0  -1  14  542.21    3.41   0
  -1  -1  14  234.52    2.51   0
   1   1  14  214.72    2.58   0
  -1  -1  14  177.71    2.71   0
   1   1  14  208.91    2.93   0
  -1   1 -14  194.90    2.52   0
   1  -1  14  188.01    2.72   0
   1  -1  14  214.16    2.57   0
  -1   1  14  197.56    2.80   0
  -1  -1 -14  214.40    3.30   0
  -1   1  14  223.03    2.53   0
  -2  -1  14  204.66    2.39   0
   2   1  14  195.09    2.89   0
   2   1  14  196.29    2.73   0
  -2   1 -14  175.86    2.43   0
   2  -1  14  198.07    2.64   0
  -2   1  14  173.65    2.71   0
   2  -1  14  183.49    3.06   0
  -2   1  14  203.42    2.45   0
  -3  -1  14   10.03    2.15   0
   3   1  14   13.70    2.50   0
   3   1  14    0.10    2.79   0
  -3   1 -14   10.09    2.34   0
   3  -1  14   -3.40    2.82   0
   3  -1  14    4.54    2.45   0
  -3   1  14    8.11    2.35   0
  -3   1  14    3.41    2.17   0
  -4  -1  14  160.95    2.58   0
   4   1  14  148.03    2.93   0
   4   1  14  162.72    3.02   0
  -4   1 -14  146.40    2.64   0
   4  -1  14  141.60    2.63   0
  -4   1  14  125.18    2.73   0
   4  -1  14  175.09    3.17   0
  -4   1  14  139.16    2.47   0
  -5  -1  14    7.25    2.32   0
   5   1  14    7.22    2.71   0
   5   1  14    1.93    2.60   0
  -5   1 -14    2.13    2.36   0
   5  -1  14   12.90    2.67   0
  -5  -1 -14   10.29    2.54   0
   5  -1  14    8.04    2.41   0
  -5   1  14   -2.78    2.25   0
  -6  -1  14   14.92    2.31   0
   6   1  14    0.70    2.57   0
  -6   1 -14    4.05    2.59   0
   6  -1  14    9.76    2.56   0
  -6  -1 -14   17.42    2.52   0
  -6   1  14   -7.18    2.21   0
   0  -2  14    2.36    2.30   0
   0  -2  14   32.79    2.37   0
   0   2  14   21.66    2.63   0
   0   2 -14   17.60    2.24   0
   0   2  14   17.37    2.30   0
   1   2  14  218.21    2.64   0
  -1  -2  14  207.40    2.55   0
   1   2  14  217.12    2.96   0
  -1   2  14  191.48    2.86   0
   1  -2  14  216.95    2.55   0
   1  -2  14  196.18    2.95   0
   2   2  14  275.99    2.99   0
  -2  -2  14  249.06    2.56   0
   2   2  14  261.99    2.84   0
   2  -2  14  254.27    2.67   0
  -2   2  14  223.27    2.89   0
   2  -2  14  276.68    3.28   0
  -3  -2  14  114.71    2.34   0
   3   2  14  116.71    2.58   0
   3   2  14  120.19    2.84   0
   3  -2  14  109.50    2.87   0
  -3   2  14  106.98    2.51   0
   3  -2  14  115.09    2.42   0
  -3  -2 -14   93.95    2.64   0
  -3   2  14  108.17    2.27   0
  -4  -2  14  101.04    2.45   0
   4   2  14   96.96    2.91   0
   4   2  14   98.16    2.97   0
   4  -2  14   94.50    2.56   0
   4  -2  14   95.04    3.21   0
  -4  -2 -14   83.63    2.53   0
  -4   2  14   80.04    2.73   0
  -4   2  14   97.59    2.32   0
  -5  -2  14  107.91    2.49   0
   5   2  14  109.96    2.71   0
   5   2  14   88.56    3.00   0
  -5   2 -14   99.51    2.57   0
  -5   2  14   90.40    2.81   0
   5  -2  14   96.87    3.09   0
   5  -2  14   91.80    2.64   0
  -5   2  14   -0.28    0.79   0
  -5   2  14   87.59    2.45   0
  -6  -2  14    6.08    2.33   0
   6   2  14    6.93    2.51   0
  -6   2 -14    4.81    2.47   0
   6  -2  14    1.28    2.60   0
  -6   2  14    3.22    2.42   0
  -6  -2 -14   -0.23    2.46   0
  -6   2  14    1.82    2.25   0
   0  -3  14   25.97    2.27   0
   0   3  14   40.11    2.64   0
   0   3 -14   28.24    2.17   0
   0  -3  14   26.70    2.67   0
   1   3  14  991.59    3.71   0
   1   3  14 1004.43    3.85   0
  -1  -3  14  986.74    3.42   0
   1  -3  14  981.01    3.52   0
  -1   3  14  939.30    4.00   0
   1   3 -14  896.57    3.36   0
   1  -3  14  903.49    3.90   0
   2   3  14   71.35    2.55   0
  -2  -3  14   67.27    2.34   0
   2   3  14   73.50    2.63   0
  -2   3 -14   66.70    2.28   0
  -2   3  14   69.02    2.60   0
   2  -3  14   61.40    2.29   0
   2  -3  14   72.13    2.85   0
  -3  -3  14  252.23    2.56   0
   3   3  14  254.02    2.93   0
   3   3  14  280.34    3.01   0
  -3  -3 -14  209.08    2.54   0
   3  -3  14  241.80    3.23   0
  -3   3  14  194.35    2.83   0
   3  -3  14  231.44    2.54   0
  -4  -3  14   74.01    2.31   0
   4   3  14   71.72    2.84   0
   4   3  14   69.42    2.74   0
  -4   3 -14   82.86    2.36   0
   4  -3  14   57.79    2.44   0
  -4  -3 -14   64.26    2.62   0
  -4   3  14   63.29    2.68   0
   4  -3  14   69.51    3.00   0
  -5  -3  14  137.69    2.59   0
   5   3  14  113.97    2.79   0
   5   3  14  108.96    3.19   0
  -5   3 -14  136.49    2.67   0
   5  -3  14  127.40    3.10   0
   5  -3  14  124.55    2.58   0
  -5   3  14  134.33    2.33   0
  -5   3  14  121.90    2.89   0
   6   3  14    6.43    2.40   0
  -6  -3  14    9.98    2.36   0
  -6   3 -14    5.22    2.27   0
   6  -3  14   -1.28    2.60   0
  -6   3  14    8.40    2.17   0
   0   4  14   -0.64    2.54   0
   0  -4  14   -5.67    2.32   0
  -1  -4  14  993.09    3.58   0
   1   4  14  922.66    3.89   0
   1   4  14  894.06    3.78   0
   1  -4  14  848.67    3.85   0
   1  -4  14  931.94    3.46   0
  -1   4  14  920.53    3.85   0
   1   4 -14  901.60    3.36   0
   2   4  14   19.21    2.46   0
  -2  -4  14   26.77    2.20   0
   2   4  14   27.45    2.35   0
  -2   4 -14   17.67    2.21   0
   2  -4  14   32.05    2.76   0
   2  -4  14   14.59    2.34   0
  -2   4  14   20.97    2.66   0
  -2  -4 -14   18.07    2.55   0
  -2   4  14   19.35    2.15   0
   3   4  14    0.14    2.64   0
  -3  -4  14   16.97    2.25   0
   3   4  14    6.34    2.51   0
  -3   4 -14    1.08    2.12   0
   3  -4  14    7.55    3.01   0
   3  -4  14   17.22    2.14   0
  -3  -4 -14    7.27    2.47   0
  -3  -4 -14    8.42    2.23   0
  -3   4  14    9.08    2.12   0
  -3   4  14   -3.15    2.55   0
  -4   4 -14   12.10    2.24   0
  -4  -4  14   13.24    2.27   0
   4   4  14   10.38    2.53   0
   4   4  14    6.76    2.83   0
  -4   4  14    2.15    2.59   0
  -4  -4 -14    6.56    2.39   0
   4  -4  14   16.93    2.23   0
  -4  -4 -14   12.35    2.29   0
   4  -4  14   24.37    2.91   0
  -5   4 -14  108.15    2.55   0
   5   4  14  106.34    2.95   0
  -5  -4  14  101.46    2.66   0
   5   4  14   84.59    3.36   0
  -5   4  14   93.92    3.02   0
   5  -4  14  108.97    3.12   0
  -5   4  14  109.81    2.36   0
   0  -5  14   -1.64    2.25   0
   0   5  14   -5.76    2.25   0
   0   5 -14    0.05    2.04   0
   0   5  14    4.27    2.59   0
  -1  -5  14    7.59    2.21   0
   1   5  14    1.88    2.63   0
   1   5  14   16.16    2.40   0
  -1   5 -14    0.50    2.06   0
   1  -5  14    5.80    2.74   0
  -1   5  14    1.36    2.53   0
   1  -5  14   -0.18    2.18   0
  -1   5  14    6.14    2.23   0
   1   5 -14   -2.92    2.18   0
   2   5  14  277.14    3.02   0
  -2  -5  14  276.57    2.68   0
   2   5  14  260.57    2.93   0
  -2   5 -14  275.58    2.54   0
  -2   5  14  266.29    3.04   0
   2  -5  14  266.91    3.35   0
   2  -5  14  277.68    2.60   0
   2   5 -14  245.40    2.54   0
  -2   5  14  254.10    2.51   0
  -2  -5 -14  223.40    2.96   0
  -3   5 -14   65.62    2.29   0
   3   5  14   65.67    2.84   0
  -3  -5  14   67.43    2.46   0
   3   5  14   70.15    2.63   0
  -3  -5 -14   65.77    2.45   0
  -3   5  14   57.80    2.84   0
   3  -5  14   56.01    2.24   0
   3  -5  14   71.17    3.15   0
  -3   5  14   67.71    2.27   0
  -4   5 -14  130.34    2.50   0
  -4  -5  14  132.27    2.58   0
   4   5  14  119.69    2.72   0
   4   5  14  112.95    3.25   0
   4  -5  14  133.58    3.29   0
  -4   5  14  112.90    2.93   0
   4  -5  14  104.45    2.49   0
  -4  -5 -14  133.80    2.45   0
  -4   5  14  110.98    2.36   0
  -4  -5 -14  129.98    2.61   0
  -5   5 -14   32.97    2.27   0
   5   5  14   33.08    2.58   0
  -5  -5  14   24.47    2.38   0
   5  -5  14   25.90    3.04   0
  -5  -5 -14   12.14    2.51   0
  -5   5  14   26.26    2.91   0
  -5  -5 -14   22.31    2.11   0
  -5   5  14   31.20    2.12   0
   0  -6  14 1224.63    3.85   0
   0   6  14 1165.41    4.34   0
   0   6  14 1126.34    3.86   0
  -1  -6  14    2.37    2.22   0
   1   6  14    1.42    2.54   0
   1   6  14   -0.58    2.41   0
  -1   6 -14   -3.38    2.11   0
   1  -6  14   -7.37    2.76   0
   1  -6  14   -3.67    2.13   0
  -1  -6 -14    1.63    2.50   0
  -1   6  14    2.32    2.16   0
   1   6 -14    4.79    2.13   0
  -1   6  14    4.26    2.46   0
  -2   6 -14  215.53    2.50   0
  -2  -6  14  225.04    2.53   0
   2   6  14  211.56    2.77   0
   2   6  14  208.26    2.88   0
  -2   6  14  207.86    2.99   0
  -2  -6 -14  189.42    2.80   0
   2  -6  14  203.68    2.50   0
   2  -6  14  184.60    3.23   0
  -2   6  14  204.87    2.41   0
   2   6 -14  188.90    2.37   0
  -3   6 -14   49.72    2.28   0
   3   6  14   51.19    2.81   0
  -3  -6  14   50.14    2.24   0
   3   6  14   52.60    2.56   0
  -3   6  14   49.11    2.63   0
   3  -6  14   48.32    2.18   0
   3  -6  14   34.59    3.05   0
  -3   6  14   50.32    3.27   0
  -3  -6 -14   50.73    2.58   0
  -4   6 -14   94.22    2.36   0
   4   6  14   93.25    2.51   0
   4   6  14   80.44    3.37   0
  -4  -6  14   96.25    2.50   0
   4  -6  14   88.40    3.27   0
  -4   6  14   83.82    2.94   0
  -4  -6 -14   99.43    2.68   0
   4  -6  14   86.03    2.32   0
  -5   6 -14    4.62    2.20   0
   5   6  14    0.88    2.42   0
  -5  -6  14   -1.92    2.35   0
  -5   6  14   -5.31    2.83   0
  -5  -6 -14   -5.38    2.46   0
   5  -6  14    3.34    2.98   0
   0  -7  14   19.96    1.98   0
   0   7  14   12.87    2.48   0
   0   7  14   16.68    2.32   0
  -1   7 -14   19.49    2.20   0
  -1  -7  14   27.94    2.19   0
   1   7  14   33.65    2.40   0
   1  -7  14   32.37    2.68   0
  -1  -7 -14   37.74    2.52   0
   1  -7  14   29.47    2.03   0
  -1   7  14   29.98    2.66   0
  -1   7  14   22.77    2.12   0
   1   7 -14   24.24    2.12   0
  -2   7 -14  150.82    2.37   0
   2   7  14  146.17    2.72   0
  -2  -7  14  145.26    2.42   0
   2   7  14  125.98    2.90   0
   2  -7  14  138.30    3.01   0
  -2  -7 -14  121.64    2.61   0
   2  -7  14  138.23    2.35   0
  -2   7  14  145.43    2.87   0
   2   7 -14  131.43    2.37   0
  -3   7 -14   37.69    2.21   0
   3   7  14   29.10    2.81   0
   3   7  14   26.85    2.51   0
  -3  -7  14   26.94    2.41   0
  -3  -7 -14   25.03    2.56   0
   3  -7  14   25.77    2.22   0
  -3   7  14   32.40    3.09   0
   3   7 -14   34.14    2.27   0
   3  -7  14   35.09    2.90   0
  -3   7  14   31.61    2.76   0
  -4   7 -14  138.40    2.46   0
   4   7  14  133.48    2.70   0
   4   7  14  123.10    3.59   0
  -4  -7  14  140.86    2.70   0
   4  -7  14  125.13    3.33   0
  -4  -7 -14  115.79    2.86   0
  -4   7  14  123.36    3.14   0
   0  -8 -14   -4.12    2.49   0
   0   8  14    9.83    2.35   0
   0  -8  14   -2.16    2.06   0
   0   8  14    5.26    2.06   0
  -1   8 -14  153.83    2.25   0
   1   8  14  151.45    2.68   0
  -1  -8  14  138.21    2.39   0
   1   8  14  138.73    2.59   0
  -1   8  14  131.65    2.98   0
   1  -8  14  151.42    2.36   0
   1   8 -14  144.37    2.33   0
  -2   8 -14   26.03    2.09   0
   2   8  14    7.56    2.46   0
  -2  -8  14   13.90    2.24   0
   2   8  14   14.25    2.43   0
   2  -8  14   10.01    2.74   0
  -2   8  14   11.31    2.76   0
   2  -8  14   15.01    2.23   0
   2   8 -14   19.83    2.08   0
  -2  -8 -14   11.40    2.46   0
   3   8  14   10.51    2.75   0
  -3   8 -14   17.69    2.12   0
   3   8  14   17.34    2.46   0
  -3  -8  14    7.68    2.29   0
   3  -8  14   10.89    2.83   0
  -3  -8 -14   -0.55    2.51   0
  -3   8  14   10.53    2.86   0
   3  -8  14   16.96    2.10   0
  -3   8  14   16.08    2.81   0
   3   8 -14    8.81    2.13   0
   4   8  14   32.19    2.34   0
  -4   8 -14   15.93    2.19   0
  -4  -8  14   37.03    2.40   0
   4  -8  14   20.08    3.23   0
  -4  -8 -14   22.09    2.51   0
  -4   8  14   23.56    2.98   0
   0  -9 -14   25.51    2.48   0
   0   9  14   15.43    2.44   0
   0  -9  14   22.55    2.13   0
   0   9  14    8.85    2.25   0
   0   9 -14   26.96    2.12   0
  -1   9 -14   56.30    2.11   0
   1   9  14   44.65    2.43   0
  -1  -9  14   35.26    2.25   0
   1   9  14   45.03    2.40   0
  -1   9  14   43.60    2.60   0
   1  -9  14   45.39    2.21   0
   1   9 -14   54.44    2.18   0
  -2   9 -14    3.53    2.23   0
   2   9  14   15.85    2.43   0
  -2  -9  14   10.61    2.25   0
   2   9  14   12.83    2.60   0
  -2   9  14   14.13    2.64   0
   2  -9  14    9.09    2.84   0
   2  -9  14   11.41    2.23   0
   2   9 -14    8.04    2.18   0
   3   9  14  126.42    3.19   0
  -3   9 -14  133.35    2.48   0
   3   9  14  106.49    2.49   0
  -3  -9  14  134.86    2.57   0
   3  -9  14  104.99    3.25   0
  -3  -9 -14  123.06    2.72   0
  -3   9  14  122.05    3.04   0
  -3   9  14  162.99    3.18   0
   3   9 -14  120.49    2.36   0
   0  10 -14   34.19    2.13   0
   0  10  14   20.51    2.39   0
   0 -10 -14   26.12    2.53   0
   0 -10  14   30.40    2.11   0
  -1  10 -14   38.79    2.16   0
   1  10  14   37.96    2.56   0
  -1 -10  14   43.26    2.19   0
   1  10  14   44.90    2.60   0
  -1  10  14   45.96    2.57   0
   1 -10  14   52.79    2.23   0
   1  10 -14   40.77    2.31   0
  -2  10 -14   28.00    2.18   0
   2  10  14   11.16    2.30   0
  -2 -10  14   10.25    2.38   0
   2  10  14   19.57    2.60   0
  -2  10  14   22.99    2.68   0
   2 -10  14    7.26    2.64   0
   2  10 -14   32.20    2.25   0
   0  11 -14   -3.94    2.08   0
   0  11  14    8.23    2.38   0
   0 -11 -14   -2.41    2.51   0
   0 -11  14   10.69    2.14   0
  -1  11 -14   16.62    2.15   0
   1  11  14    5.99    2.32   0
  -1  11  14    8.77    2.44   0
  -1   0  15  216.61    2.34   0
   1   0  15  203.25    2.48   0
   1   0  15  207.15    2.84   0
  -1   0  15  170.71    2.49   0
  -2   0  15   13.43    2.09   0
  -2   0  15    1.55    2.35   0
   2   0  15   10.89    2.25   0
   2   0  15   25.08    2.61   0
  -3   0  15  111.11    2.65   0
   3   0  15  128.92    2.64   0
  -3   0 -15  120.95    2.54   0
   3   0  15  133.50    2.93   0
  -3   0  15  124.85    2.31   0
   4   0  15   38.14    2.53   0
   4   0  15   38.97    2.72   0
  -4   0 -15   39.32    2.63   0
  -4   0  15   34.88    2.37   0
   5   0  15  220.54    3.14   0
   5   0  15  207.97    3.01   0
  -5   0  15  238.64    2.74   0
   0   1  15   72.08    2.41   0
   0  -1  15   86.29    2.16   0
   0  -1  15   66.68    2.61   0
   0   1  15   80.67    2.58   0
  -1  -1  15   77.05    2.33   0
   1   1  15   87.67    2.34   0
   1   1  15   91.20    2.70   0
  -1  -1  15   63.76    2.39   0
  -1   1 -15   80.59    2.27   0
  -1   1  15   84.16    2.23   0
   1  -1  15   70.54    2.59   0
   1  -1  15   94.67    2.32   0
  -1   1  15   74.31    2.51   0
  -2  -1  15   21.39    2.17   0
  -2  -1  15   14.86    2.39   0
   2   1  15   17.95    2.67   0
   2   1  15   28.05    2.20   0
  -2   1 -15   28.77    2.25   0
  -2   1  15   24.54    2.26   0
   2  -1  15   21.10    2.30   0
   2  -1  15   24.87    2.67   0
  -2   1  15   39.58    2.15   0
  -3  -1  15  235.05    2.55   0
   3   1  15  249.00    2.92   0
   3   1  15  252.74    3.11   0
  -3   1 -15  230.99    2.63   0
   3  -1  15  255.31    3.27   0
   3  -1  15  252.14    2.60   0
  -3   1  15  215.57    2.80   0
  -3   1  15  238.38    2.56   0
  -4  -1  15   33.24    2.30   0
   4   1  15   27.85    2.65   0
   4   1  15   30.96    2.81   0
  -4   1 -15   32.87    2.39   0
   4  -1  15   22.62    2.39   0
   4  -1  15   17.09    2.97   0
  -4   1  15   18.74    2.54   0
  -4   1  15   33.42    2.24   0
  -5  -1  15   31.20    2.32   0
   5   1  15   27.46    2.78   0
   5   1  15   22.14    2.60   0
  -5   1 -15   22.62    2.50   0
   5  -1  15    5.85    2.81   0
   5  -1  15   25.33    2.54   0
  -5   1  15   22.15    2.55   0
  -5   1  15   22.44    2.17   0
   0   2  15  318.35    2.87   0
   0  -2  15  328.50    2.66   0
   0  -2  15  286.54    2.86   0
   0   2  15  310.66    2.95   0
   0   2 -15  295.97    2.44   0
   1   2  15  441.35    3.05   0
  -1  -2  15  457.25    2.89   0
  -1  -2  15  410.72    3.07   0
   1   2  15  454.49    3.28   0
  -1   2  15  435.95    2.98   0
   1  -2  15  458.26    2.94   0
   1  -2  15  435.17    3.26   0
  -1   2  15  447.45    2.86   0
   2   2  15  281.77    3.05   0
  -2  -2  15  300.20    2.66   0
   2   2  15  281.41    2.95   0
   2  -2  15  286.82    2.69   0
  -2   2  15  261.89    2.84   0
   2  -2  15  280.24    3.20   0
  -2  -2 -15  287.95    2.92   0
  -3  -2  15    8.10    2.12   0
   3   2  15   17.48    2.33   0
   3   2  15   -2.75    2.66   0
   3  -2  15   15.75    2.73   0
   3  -2  15    1.34    2.27   0
  -3   2  15    3.33    2.36   0
  -3   2  15    6.31    2.02   0
  -4  -2  15  113.90    2.55   0
   4   2  15  128.66    2.85   0
   4   2  15  133.65    3.10   0
  -4   2 -15  116.00    2.64   0
  -4   2  15  114.85    2.72   0
   4  -2  15  119.85    2.64   0
   4  -2  15  122.01    3.19   0
  -4   2  15  133.24    2.37   0
  -5  -2  15   53.70    2.30   0
   5   2  15   39.16    2.64   0
   5   2  15   32.81    2.74   0
  -5   2 -15   48.68    2.49   0
   5  -2  15   41.74    2.81   0
  -5   2  15   30.73    2.58   0
   5  -2  15   38.95    2.51   0
  -5  -2 -15   30.25    2.39   0
  -5   2  15   37.53    2.20   0
   0  -3  15    7.74    2.45   0
   0  -3  15   15.05    2.25   0
   0   3  15    2.31    2.59   0
   0   3 -15    7.66    2.06   0
   0   3  15   14.60    2.12   0
   1   3  15    8.14    2.29   0
   1   3  15    1.14    2.62   0
  -1  -3  15    9.71    2.17   0
   1  -3  15   19.47    2.27   0
   1  -3  15   -3.03    2.58   0
  -1   3  15    4.47    2.59   0
   1   3 -15   -4.06    2.15   0
   2   3  15  242.72    2.85   0
  -2  -3  15  247.34    2.58   0
   2   3  15  256.85    3.00   0
  -2   3  15  212.21    2.83   0
   2  -3  15  247.50    2.70   0
   2  -3  15  245.44    3.10   0
  -3  -3  15   12.71    2.07   0
   3   3  15    5.29    2.56   0
   3   3  15    5.27    2.53   0
  -3  -3 -15   -0.09    2.45   0
  -3   3  15    4.43    2.47   0
   3  -3  15   12.01    2.84   0
   3  -3  15    6.50    2.28   0
  -3  -3 -15    2.86    2.31   0
  -4  -3  15  153.63    2.45   0
   4   3  15  154.76    3.10   0
   4   3  15  149.18    2.92   0
  -4   3  15  121.11    2.84   0
   4  -3  15  142.43    2.55   0
   4  -3  15  143.60    3.13   0
  -4   3  15  137.16    2.38   0
  -5  -3  15   10.02    2.32   0
   5   3  15   20.24    2.60   0
   5   3  15   15.39    2.91   0
  -5   3 -15   18.53    2.29   0
   5  -3  15   15.37    2.85   0
   5  -3  15   19.63    2.39   0
  -5   3  15   12.20    2.68   0
  -5   3  15   24.05    2.17   0
   0   4  15  958.99    3.76   0
   0  -4  15  832.54    3.78   0
   0  -4  15 1024.04    3.56   0
  -1  -4  15   28.75    2.22   0
   1   4  15   19.62    2.58   0
   1   4  15   28.15    2.39   0
   1  -4  15   21.32    2.79   0
   1  -4  15   14.45    2.23   0
  -1   4  15   21.07    2.55   0
   1   4 -15   14.04    2.16   0
   2   4  15  260.35    3.05   0
  -2  -4  15  281.85    2.61   0
   2   4  15  308.72    2.97   0
   2  -4  15  286.54    3.26   0
   2  -4  15  291.79    2.61   0
  -2   4  15  271.40    2.99   0
  -2   4  15  279.21    2.57   0
   3   4  15  146.72    2.86   0
  -3  -4  15  144.96    2.41   0
   3   4  15  149.92    2.63   0
  -3   4 -15  134.50    2.32   0
   3  -4  15  146.61    3.17   0
   3  -4  15  142.82    2.41   0
  -3  -4 -15  125.67    2.71   0
  -3   4  15  121.04    2.91   0
  -4  -4  15   38.30    2.32   0
   4   4  15   32.09    2.61   0
   4   4  15   33.05    2.73   0
  -4   4 -15   31.25    2.19   0
  -4   4  15   27.08    2.65   0
   4  -4  15   32.49    2.31   0
  -4  -4 -15   30.09    2.34   0
   4  -4  15   41.79    2.97   0
   5   4  15   52.09    2.73   0
  -5  -4  15   68.94    2.42   0
   5   4  15   55.23    3.23   0
  -5   4 -15   59.93    2.36   0
  -5   4  15   69.67    2.74   0
   5  -4  15   63.99    3.00   0
  -5  -4 -15   70.59    2.17   0
  -5   4  15   74.86    2.25   0
   0  -5  15  136.42    2.48   0
   0   5  15  143.95    2.86   0
  -1  -5  15  177.74    2.42   0
   1   5  15  167.89    2.72   0
  -1   5 -15  164.57    2.40   0
   1   5  15  171.62    2.64   0
  -1   5  15  163.80    2.80   0
   1  -5  15  190.38    2.47   0
   1  -5  15  156.80    2.84   0
   1   5 -15  159.74    2.32   0
  -1   5  15  162.70    2.45   0
   2   5  15   24.88    2.49   0
  -2  -5  15   30.57    2.15   0
   2   5  15   24.86    2.55   0
  -2  -5 -15   25.03    2.58   0
  -2   5  15   25.31    2.67   0
   2  -5  15   32.12    2.81   0
   2  -5  15   27.14    2.19   0
   2   5 -15   30.72    2.06   0
  -2   5  15   24.77    2.22   0
   3   5  15  149.45    2.89   0
  -3  -5  15  148.63    2.54   0
   3   5  15  135.30    2.80   0
  -3   5  15  139.20    2.89   0
   3  -5  15  136.13    3.23   0
   3  -5  15  147.01    2.40   0
  -3   5  15  131.09    2.39   0
  -4   5 -15   38.05    2.18   0
  -4  -5  15   41.51    2.35   0
   4   5  15   27.73    2.46   0
   4   5  15   32.11    3.01   0
   4  -5  15   28.18    3.11   0
  -4  -5 -15   31.59    2.31   0
  -4   5  15   32.67    2.72   0
   4  -5  15   31.92    2.29   0
   5   5  15   -3.63    2.67   0
  -5  -5  15    8.77    2.34   0
  -5  -5 -15    5.85    2.36   0
   5  -5  15    2.95    2.97   0
  -5   5  15    2.45    2.83   0
  -5  -5 -15   13.90    2.06   0
  -5   5  15   -1.35    2.05   0
   0  -6  15   30.19    2.03   0
   0   6  15   27.75    2.55   0
  -1  -6  15  475.13    2.92   0
   1   6  15  421.08    3.24   0
   1   6  15  433.68    3.04   0
  -1   6 -15  412.34    2.81   0
   1  -6  15  403.58    3.35   0
  -1  -6 -15  385.39    3.20   0
   1  -6  15  450.77    2.82   0
  -1   6  15  410.84    2.82   0
   1   6 -15  411.50    2.77   0
  -1   6  15  426.67    3.33   0
   2   6  15   65.04    2.67   0
  -2  -6  15   53.92    2.31   0
   2   6  15   59.70    2.45   0
  -2   6 -15   67.78    2.18   0
  -2   6  15   70.65    2.80   0
  -2  -6 -15   47.83    2.62   0
   2  -6  15   60.66    2.98   0
   2  -6  15   74.04    2.24   0
  -2   6  15   65.50    2.21   0
   2   6 -15   66.29    2.17   0
  -3   6 -15    8.74    2.23   0
   3   6  15    9.97    2.61   0
  -3  -6  15   12.20    2.25   0
   3   6  15    8.24    2.44   0
  -3   6  15   15.47    2.63   0
  -3  -6 -15   11.77    2.56   0
   3  -6  15   11.19    2.05   0
   3  -6  15   13.90    2.92   0
  -3   6  15   12.43    2.07   0
   4   6  15   44.78    2.54   0
   4   6  15   32.87    3.11   0
  -4  -6  15   33.07    2.34   0
  -4  -6 -15   27.73    2.51   0
   4  -6  15   23.88    3.08   0
  -4   6  15   32.53    2.78   0
   4  -6  15   30.83    2.20   0
  -4   6  15   40.24    3.57   0
  -4   6  15   19.68    2.16   0
   0  -7  15   -3.63    2.07   0
   0   7  15   -8.55    2.49   0
   0   7  15    3.89    2.06   0
  -1  -7  15   57.07    2.21   0
   1   7  15   50.98    2.54   0
   1   7  15   62.35    2.47   0
   1  -7  15   52.54    2.18   0
  -1   7  15   69.42    2.70   0
  -1   7  15   45.87    2.21   0
   1   7 -15   46.20    2.19   0
   1  -7  15   39.73    2.84   0
  -2   7 -15   31.11    2.16   0
   2   7  15   29.59    2.40   0
  -2  -7  15   26.41    2.34   0
   2   7  15   22.90    2.41   0
   2  -7  15   19.19    2.15   0
  -2  -7 -15   20.80    2.44   0
   2  -7  15   27.06    2.85   0
  -2   7  15   32.72    2.01   0
  -2   7  15   26.18    2.65   0
   2   7 -15   33.45    2.20   0
  -3   7 -15  140.55    2.37   0
   3   7  15  140.16    3.01   0
   3   7  15  142.24    2.70   0
  -3  -7  15  143.51    2.50   0
  -3  -7 -15  135.69    2.68   0
   3  -7  15  133.57    2.36   0
   3  -7  15  145.20    3.23   0
  -3   7  15  133.04    2.89   0
  -4   7 -15   23.21    2.11   0
   4   7  15   39.42    2.50   0
   4   7  15   25.94    3.12   0
  -4  -7  15   28.52    2.38   0
   4  -7  15   35.47    2.95   0
  -4   7  15   40.27    3.13   0
  -4  -7 -15   25.86    2.45   0
  -4   7  15   29.50    2.83   0
   0   8  15  166.95    2.82   0
   0  -8  15  167.63    2.35   0
  -1   8 -15   50.49    2.17   0
   1   8  15   56.44    2.54   0
  -1  -8  15   48.06    2.24   0
   1   8  15   54.76    2.47   0
   1  -8  15   58.13    2.85   0
  -1   8  15   62.22    2.65   0
   1  -8  15   61.62    2.17   0
  -1   8  15   56.62    2.20   0
   1   8 -15   69.05    2.17   0
  -2   8 -15   67.69    2.09   0
   2   8  15   65.32    2.44   0
  -2  -8  15   65.20    2.36   0
   2   8  15   61.40    2.68   0
   2  -8  15   59.41    2.86   0
  -2  -8 -15   65.86    2.53   0
  -2   8  15   56.12    2.72   0
   2  -8  15   64.88    2.21   0
   2   8 -15   58.23    2.30   0
  -3   8 -15   44.11    2.19   0
   3   8  15   51.41    2.87   0
   3   8  15   52.04    2.48   0
  -3  -8  15   51.69    2.39   0
  -3   8  15   43.33    2.88   0
   3  -8  15   40.48    2.21   0
   3   8 -15   50.96    2.12   0
   3  -8  15   48.51    2.99   0
  -3  -8 -15   53.17    2.47   0
   0   9  15    4.20    2.33   0
   0  -9  15    4.78    2.06   0
   0   9 -15    1.03    2.03   0
   1   9  15   -6.56    2.33   0
  -1  -9  15    1.66    2.17   0
   1   9  15   -2.59    2.37   0
   1  -9  15    0.06    2.63   0
  -1   9  15    1.87    2.58   0
   1  -9  15   -0.27    2.10   0
   1   9 -15    2.22    2.01   0
  -2   9 -15  101.00    2.35   0
   2   9  15   89.85    2.57   0
  -2  -9  15  101.49    2.48   0
   2   9  15   96.90    2.77   0
   2  -9  15   90.48    3.02   0
  -2   9  15  103.90    2.78   0
   2  -9  15  105.23    2.36   0
   2   9 -15   91.70    2.37   0
  -3   9 -15    2.14    2.04   0
   3   9  15   -0.61    2.21   0
   3   9 -15   -3.42    2.13   0
   0  10  15   21.45    2.36   0
   0 -10  15   14.58    2.16   0
   0  10 -15   36.01    2.16   0
  -1  10 -15   28.48    2.16   0
   1  10  15   24.90    2.45   0
  -1 -10  15   31.80    2.13   0
   1  10  15   21.39    2.44   0
  -1 -10 -15   24.25    2.52   0
  -1  10  15   28.07    2.49   0
   1 -10  15   25.54    2.24   0
   1  10 -15   18.88    2.12   0
   0   0  16    4.07    2.12   0
   0   0  16    8.87    2.33   0
  -1   0  16    2.84    2.12   0
   1   0  16    3.05    2.12   0
   1   0  16   -2.48    2.48   0
  -1   0  16  -10.59    2.41   0
  -1   0 -16    4.05    2.84   0
  -2   0  16   84.25    2.32   0
   2   0  16   98.63    2.49   0
   2   0  16   93.81    2.75   0
  -2   0  16   85.59    2.58   0
  -3   0  16  162.19    2.58   0
   3   0  16  177.87    2.72   0
  -3   0  16  129.93    2.64   0
   3   0  16  186.45    3.18   0
  -4   0  16  217.82    2.69   0
  -4   0  16  188.30    2.70   0
   4   0  16  203.71    2.94   0
   4   0  16  229.24    3.21   0
  -5   0  16  -11.25    2.26   0
   5   0  16    1.99    2.59   0
  -5   0  16    2.76    2.41   0
   5   0  16   -4.94    2.49   0
   0   1  16  176.83    2.43   0
   0  -1  16  165.81    2.43   0
   0  -1  16  161.04    2.66   0
   0   1  16  147.98    2.72   0
  -1  -1  16  224.75    2.45   0
   1   1  16  226.16    2.63   0
  -1  -1  16  179.53    2.56   0
   1   1  16  229.40    2.88   0
  -1   1  16  222.95    2.48   0
   1  -1  16  213.14    2.63   0
  -1   1  16  186.20    2.69   0
   1  -1  16  220.34    2.84   0
  -2  -1  16  218.66    2.49   0
   2   1  16  209.46    2.70   0
   2   1  16  211.73    2.71   0
  -2  -1  16  181.02    2.59   0
  -2   1 -16  199.64    2.61   0
   2  -1  16  214.33    2.71   0
   2  -1  16  200.09    3.00   0
  -2   1  16  200.27    2.75   0
  -2   1  16  214.40    2.33   0
  -3  -1  16  143.60    2.41   0
   3   1  16  129.78    2.74   0
  -3  -1  16  117.13    2.59   0
   3   1  16  152.16    3.16   0
  -3   1 -16  121.40    2.54   0
   3  -1  16  136.69    3.18   0
   3  -1  16  141.19    2.57   0
  -3   1  16  109.30    2.59   0
  -3   1  16  124.45    2.42   0
  -4  -1  16  161.89    2.45   0
   4   1  16  139.51    2.83   0
   4   1  16  162.48    3.27   0
  -4   1 -16  138.22    2.72   0
  -4   1  16  118.77    2.76   0
   4  -1  16  158.14    2.63   0
   4  -1  16  156.26    3.26   0
  -4   1  16  139.04    2.46   0
  -5  -1  16  117.03    2.43   0
   5   1  16  125.38    2.95   0
   5   1  16  100.42    2.82   0
  -5   1 -16  111.44    2.72   0
   5  -1  16  120.87    3.04   0
  -5   1  16   84.78    2.70   0
   5  -1  16   98.20    2.68   0
  -5   1  16  120.67    2.50   0
   0   2  16  408.67    2.96   0
   0  -2  16  381.86    2.76   0
   0   2  16  374.90    2.91   0
   0  -2  16  353.53    3.01   0
   1   2  16  117.32    2.39   0
  -1  -2  16  121.55    2.52   0
  -1  -2  16  136.44    2.36   0
   1   2  16  126.55    2.80   0
   1  -2  16  113.17    2.68   0
   1  -2  16  121.84    2.37   0
  -1   2  16  110.36    2.63   0
  -1   2  16  130.86    2.31   0
  -2  -2  16   89.48    2.26   0
   2   2  16   98.11    2.53   0
  -2   2 -16   80.46    2.34   0
   2   2  16   73.41    2.67   0
  -2   2  16   79.66    2.51   0
   2  -2  16   96.71    2.40   0
   2  -2  16   91.02    2.79   0
  -2  -2 -16   92.08    2.76   0
  -2   2  16   84.51    2.26   0
  -3  -2  16  114.70    2.42   0
   3   2  16  119.02    2.60   0
   3   2  16  122.96    2.80   0
  -3   2 -16  110.48    2.39   0
   3  -2  16  122.12    3.03   0
   3  -2  16  116.23    2.34   0
  -3   2  16   94.66    2.69   0
  -3   2  16  107.41    2.30   0
  -4  -2  16   60.73    2.42   0
   4   2  16   60.15    2.73   0
   4   2  16   69.32    2.93   0
  -4   2 -16   77.30    2.40   0
  -4   2  16   52.82    2.55   0
   4  -2  16   51.32    2.50   0
   4  -2  16   68.48    3.07   0
  -4   2  16   59.56    2.21   0
  -5  -2  16   36.91    2.44   0
   5   2  16   54.78    2.64   0
   5   2  16   47.66    2.85   0
  -5   2 -16   51.15    2.38   0
  -5   2  16   43.19    2.51   0
   5  -2  16   51.21    2.76   0
   5  -2  16   51.23    2.53   0
  -5   2  16   42.29    2.29   0
   0  -3  16   82.60    2.33   0
   0   3  16   74.38    2.55   0
   0  -3  16   63.72    2.53   0
   0   3 -16   69.37    2.20   0
   0   3  16   74.39    2.30   0
   1   3  16   56.79    2.29   0
   1   3  16   50.93    2.37   0
  -1  -3  16   64.47    2.08   0
   1  -3  16   56.61    2.17   0
   1  -3  16   63.15    2.50   0
  -1   3  16   57.44    2.62   0
   2   3  16   71.97    2.45   0
  -2  -3  16   66.89    2.29   0
   2   3  16   64.41    2.69   0
   2  -3  16   64.84    2.20   0
   2  -3  16   81.87    2.79   0
  -2   3  16   62.56    2.42   0
  -3  -3  16  160.48    2.54   0
   3   3  16  161.01    2.77   0
   3   3  16  184.30    2.91   0
  -3   3  16  145.55    2.73   0
   3  -3  16  167.45    3.16   0
   3  -3  16  158.62    2.49   0
  -3  -3 -16  171.58    2.65   0
  -4  -3  16   23.39    2.19   0
   4   3  16   22.86    2.79   0
   4   3  16   28.66    2.63   0
  -4   3  16   24.19    2.51   0
   4  -3  16   24.64    2.30   0
  -4  -3 -16   34.60    2.19   0
   4  -3  16   34.58    2.92   0
  -4   3  16   28.59    2.21   0
  -5  -3  16    3.54    2.27   0
   5   3  16   -1.04    2.58   0
   5   3  16    1.33    2.78   0
  -5   3 -16    3.77    2.30   0
  -5   3  16    5.82    2.47   0
   5  -3  16    2.74    2.61   0
   5  -3  16    7.42    2.38   0
  -5   3  16    2.83    2.13   0
   0   4  16   28.75    2.53   0
   0  -4  16   18.69    2.50   0
   0  -4  16   37.41    2.22   0
   0   4 -16   24.78    2.12   0
   0   4  16   19.93    2.24   0
   1   4  16  180.37    2.68   0
  -1  -4  16  185.86    2.49   0
   1   4  16  205.41    2.80   0
   1  -4  16  203.48    2.45   0
  -1   4  16  198.43    2.80   0
   1  -4  16  181.28    2.87   0
   1   4 -16  173.43    2.36   0
   2   4  16  180.16    2.65   0
  -2  -4  16  179.34    2.48   0
   2   4  16  187.82    2.86   0
   2  -4  16  195.47    3.05   0
   2  -4  16  174.07    2.41   0
  -2   4  16  175.22    2.71   0
  -3  -4  16    3.96    2.10   0
   3   4  16   15.93    2.40   0
   3   4  16   11.50    2.54   0
   3  -4  16   20.95    2.87   0
   3  -4  16    3.04    2.17   0
  -3   4  16   14.76    2.60   0
  -4  -4  16   40.05    2.29   0
   4   4  16   34.63    2.73   0
   4   4  16   30.73    2.52   0
   4  -4  16   36.54    2.22   0
  -4  -4 -16   40.15    2.29   0
  -4   4  16   31.14    2.21   0
  -4   4  16   32.58    2.50   0
   4  -4  16   27.94    2.97   0
   5   4  16   11.68    2.65   0
  -5   4 -16   20.76    2.27   0
  -5   4  16    8.38    2.41   0
   0  -5  16  272.13    2.59   0
   0  -5  16  252.40    2.94   0
   0   5  16  257.56    2.88   0
  -1  -5  16  132.84    2.35   0
   1   5  16  121.21    2.76   0
   1   5  16  127.84    2.52   0
  -1   5  16  115.38    2.59   0
   1  -5  16  129.81    2.71   0
   1  -5  16  135.49    2.43   0
   1   5 -16  114.08    2.24   0
   2   5  16  103.02    2.52   0
  -2  -5  16   98.19    2.27   0
   2   5  16  109.18    2.68   0
   2  -5  16  103.81    2.83   0
  -2   5  16   88.41    2.76   0
   2  -5  16  108.86    2.32   0
   3   5  16   15.69    2.52   0
  -3  -5  16    9.81    2.10   0
   3   5  16   24.74    2.37   0
  -3   5  16   19.73    2.70   0
   3  -5  16   26.16    2.76   0
   3  -5  16   16.44    2.14   0
  -4  -5  16   28.52    2.31   0
   4   5  16   27.87    2.35   0
   4   5  16   23.38    2.90   0
  -4  -5 -16   27.70    2.43   0
   4  -5  16   21.06    2.93   0
  -4   5  16   31.01    2.62   0
   4  -5  16   28.18    2.32   0
   0  -6  16   28.34    2.58   0
   0  -6  16   42.93    2.19   0
   0   6  16   42.08    2.62   0
  -1  -6  16   69.73    2.31   0
   1   6  16   65.13    2.52   0
   1   6  16   68.10    2.49   0
   1  -6  16   68.05    2.22   0
   1  -6  16   54.21    2.70   0
   1   6 -16   61.60    2.20   0
  -1   6  16   62.90    2.18   0
  -1   6  16   68.77    2.61   0
   2   6  16   62.24    2.51   0
  -2  -6  16   60.93    2.21   0
   2   6  16   46.69    2.37   0
  -2   6 -16   47.38    2.01   0
  -2   6  16   42.72    2.71   0
   2  -6  16   48.83    2.96   0
   2  -6  16   41.57    2.15   0
  -2  -6 -16   45.78    2.53   0
   2   6 -16   53.03    2.12   0
   3   6  16  147.18    2.91   0
  -3  -6  16  148.57    2.46   0
   3   6  16  166.01    2.69   0
  -3   6  16  155.76    2.82   0
  -3  -6 -16  142.57    2.77   0
   3  -6  16  156.96    2.34   0
   3  -6  16  153.49    3.14   0
   4   6  16    8.24    2.41   0
   4   6  16    6.73    2.81   0
  -4  -6  16   10.84    2.24   0
   4  -6  16    1.51    2.81   0
  -4   6  16   17.96    2.62   0
  -4  -6 -16   -2.86    2.42   0
   4  -6  16   12.64    2.26   0
   0  -7  16   57.68    2.22   0
   0   7  16   48.91    2.54   0
  -1  -7  16   47.65    2.18   0
   1   7  16   56.63    2.48   0
   1   7  16   54.54    2.39   0
   1  -7  16   52.58    2.15   0
  -1   7  16   59.52    2.59   0
   1   7 -16   44.83    2.13   0
   1  -7  16   53.55    2.66   0
   2   7  16   49.77    2.58   0
   2   7  16   59.70    2.47   0
  -2  -7  16   51.85    2.23   0
   2  -7  16   48.11    2.85   0
   2  -7  16   47.29    2.26   0
  -2  -7 -16   51.52    2.51   0
  -2   7  16   47.53    2.68   0
   2   7 -16   39.18    2.28   0
   3   7  16   54.23    2.83   0
   3   7  16   45.07    2.56   0
  -3  -7  16   66.68    2.28   0
   3  -7  16   58.40    2.25   0
   3  -7  16   56.19    3.07   0
  -3  -7 -16   40.63    2.64   0
  -3   7  16   48.34    2.07   0
  -3   7  16   49.12    2.73   0
   0   8  16   92.10    2.64   0
   0  -8  16   85.41    2.28   0
   0   8 -16   92.54    2.27   0
   1   8  16   86.54    2.40   0
  -1  -8  16   73.50    2.20   0
   1   8  16   70.36    2.55   0
  -1   8 -16   77.50    2.31   0
   1  -8  16   68.00    2.77   0
   1  -8  16   69.60    2.20   0
  -1   8  16   78.68    2.68   0
  -1   8  16   62.56    2.27   0
   1   8 -16   62.14    2.23   0
  -2   8 -16   55.58    2.17   0
   2   8  16   51.81    2.46   0
  -2  -8  16   69.53    2.28   0
   2   8  16   57.83    2.52   0
   2  -8  16   63.15    2.16   0
  -2   8  16   51.37    2.63   0
   2  -8  16   55.39    2.70   0
  -2   8  16   40.80    2.28   0
   2   8 -16   57.91    2.19   0
   3   8  16    9.03    2.73   0
   3   8  16   10.15    2.34   0
  -3  -8  16   25.18    2.15   0
  -3  -8 -16   19.18    2.30   0
  -3   8  16    6.34    2.64   0
   3  -8  16   15.59    2.20   0
   3  -8  16   18.47    2.81   0
  -3   8  16   14.11    2.10   0
   0   9  16   37.08    2.46   0
   0  -9  16   30.18    2.13   0
   0   9 -16   28.50    2.16   0
   1   9  16   42.17    2.41   0
  -1  -9  16   51.19    2.12   0
   1   9  16   41.79    2.45   0
  -1   9  16   43.39    2.61   0
   1  -9  16   42.40    2.19   0
   1   9 -16   33.88    2.26   0
   1  -9  16   39.97    2.71   0
  -2   9 -16    1.16    2.07   0
   2   9  16    4.68    2.31   0
  -2   9  16    9.53    2.43   0
  -2   9  16   11.60    2.11   0
   2  -9  16    4.58    2.71   0
   2   9 -16    2.34    2.15   0
  -1   0  17  128.41    2.35   0
   1   0  17  114.01    2.33   0
  -1   0  17  113.08    2.49   0
   1   0  17  110.47    2.64   0
  -2   0  17  251.86    2.55   0
  -2   0  17  216.53    2.79   0
   2   0  17  258.18    2.67   0
   2   0  17  256.28    3.09   0
  -3   0  17   -2.44    2.14   0
   3   0  17    6.30    2.38   0
  -3   0  17    1.10    2.33   0
   3   0  17    2.11    2.74   0
  -4   0  17  235.24    2.58   0
   4   0  17  248.22    2.87   0
  -4   0  17  210.62    2.73   0
   4   0  17  255.64    3.23   0
  -5   0  17   46.31    2.28   0
   5   0  17   45.64    2.85   0
   0   1  17  112.86    2.30   0
   0  -1  17  104.40    2.27   0
   0  -1  17   96.71    2.58   0
   0   1  17   92.96    2.56   0
  -1  -1  17   11.70    2.33   0
  -1  -1  17   13.35    1.97   0
   1   1  17    2.78    2.23   0
   1   1  17   -0.10    2.50   0
  -1   1  17   15.70    2.17   0
  -1   1  17    7.31    2.37   0
   1  -1  17    2.11    2.14   0
   1  -1  17   11.02    2.44   0
  -2  -1  17  163.72    2.47   0
   2   1  17  176.25    2.77   0
   2   1  17  176.73    2.57   0
  -2  -1  17  135.12    2.57   0
  -2   1  17  173.62    2.42   0
   2  -1  17  171.81    2.56   0
   2  -1  17  157.75    2.98   0
  -2   1  17  148.39    2.76   0
  -2  -1 -17  171.26    2.90   0
  -3  -1  17   62.49    2.28   0
  -3  -1  17   71.24    2.45   0
   3   1  17   76.64    2.54   0
   3   1  17   81.28    2.92   0
  -3   1 -17   57.90    2.47   0
  -3   1  17   69.30    2.49   0
   3  -1  17   89.52    3.06   0
   3  -1  17   78.99    2.48   0
  -3   1  17   77.75    2.23   0
  -4  -1  17  104.69    2.31   0
   4   1  17  103.10    2.76   0
   4   1  17  106.32    3.06   0
  -4  -1  17   88.80    2.57   0
  -4   1 -17   90.51    2.48   0
  -4   1  17   76.47    2.67   0
   4  -1  17   99.45    2.68   0
   4  -1  17   88.55    3.13   0
  -4   1  17  107.08    2.36   0
   5  -1  17   44.40    2.86   0
   0   2  17  181.12    2.41   0
   0  -2  17  190.82    2.46   0
   0   2  17  163.60    2.74   0
   0  -2  17  156.56    2.68   0
   1   2  17   87.22    2.30   0
  -1  -2  17   86.44    2.32   0
   1   2  17   91.84    2.64   0
  -1  -2  17   87.95    2.50   0
  -1   2 -17   90.45    2.21   0
  -1   2  17   86.81    2.40   0
   1  -2  17   81.71    2.44   0
   1  -2  17   71.34    2.29   0
  -1   2  17   69.96    2.53   0
  -2  -2  17   26.79    2.14   0
   2   2  17   21.53    2.36   0
  -2  -2  17   20.68    2.36   0
  -2   2 -17   19.34    2.24   0
   2   2  17   14.32    2.56   0
  -2   2  17   21.50    2.37   0
   2  -2  17   22.27    2.21   0
   2  -2  17   13.05    2.67   0
  -2   2  17   24.53    2.15   0
  -3  -2  17  189.78    2.45   0
   3   2  17  181.55    2.74   0
   3   2  17  193.07    3.00   0
  -3   2 -17  169.64    2.58   0
   3  -2  17  191.06    3.19   0
   3  -2  17  200.64    2.56   0
  -3   2  17  151.75    2.70   0
  -3  -2 -17  198.37    2.83   0
  -3   2  17  187.07    2.48   0
  -4  -2  17   16.51    2.25   0
   4   2  17   12.17    2.57   0
   4   2  17   14.74    2.70   0
  -4   2 -17   17.79    2.22   0
   4  -2  17    2.68    2.30   0
  -4   2  17    9.34    2.52   0
   4  -2  17   11.37    2.86   0
  -4   2  17    1.23    2.12   0
   0   3  17   21.73    2.14   0
   0  -3  17    8.38    2.40   0
   0  -3  17   15.29    2.14   0
   0   3  17   24.24    2.42   0
   0   3 -17   21.51    2.05   0
   1   3  17  251.73    2.64   0
   1   3  17  240.48    2.86   0
  -1  -3  17  241.55    2.51   0
  -1  -3  17  202.78    2.72   0
  -1   3 -17  197.30    2.44   0
   1  -3  17  220.36    2.91   0
   1  -3  17  244.21    2.55   0
  -1   3  17  222.75    2.84   0
  -1   3  17  232.80    2.57   0
   2   3  17   44.75    2.39   0
  -2  -3  17   47.62    2.22   0
   2   3  17   52.67    2.56   0
   2  -3  17   49.60    2.17   0
   2  -3  17   51.49    2.73   0
  -2   3  17   35.70    2.51   0
  -3  -3  17   13.69    2.10   0
   3   3  17   11.59    2.41   0
   3   3  17    9.48    2.53   0
  -3   3  17   18.67    2.37   0
   3  -3  17   13.04    2.87   0
   3  -3  17   14.69    2.26   0
  -3   3  17   12.44    2.06   0
  -4  -3  17   49.10    2.31   0
   4   3  17   57.18    2.66   0
   4   3  17   53.92    2.66   0
  -4   3 -17   52.77    2.25   0
  -4   3  17   42.71    2.53   0
   4  -3  17   45.44    2.31   0
  -4  -3 -17   48.98    2.34   0
   4  -3  17   56.66    2.96   0
  -4   3  17   47.09    2.12   0
   0   4  17   39.34    2.50   0
   0  -4  17   39.57    2.19   0
   0  -4  17   33.81    2.44   0
   0   4 -17   39.34    2.03   0
   0   4  17   45.91    2.29   0
   1   4  17  100.21    2.47   0
  -1  -4  17  112.20    2.31   0
   1   4  17  112.36    2.59   0
  -1   4  17   94.19    2.55   0
   1  -4  17  116.00    2.24   0
   1  -4  17   88.80    2.78   0
   2   4  17   18.92    2.28   0
  -2  -4  17   12.53    2.19   0
   2   4  17   24.09    2.53   0
   2  -4  17   14.73    2.11   0
  -2   4  17   22.64    2.46   0
   2  -4  17   23.77    2.67   0
  -3  -4  17   39.70    2.13   0
   3   4  17   49.39    2.47   0
   3   4  17   42.32    2.52   0
   3  -4  17   20.64    2.89   0
   3  -4  17   43.80    2.23   0
  -3   4  17   34.76    2.62   0
  -4  -4  17   39.38    2.10   0
   4   4  17   27.32    2.59   0
   4   4  17   25.87    2.53   0
   4  -4  17   30.47    2.17   0
  -4   4  17   25.55    2.53   0
  -4   4  17   28.16    2.15   0
   4  -4  17   22.12    2.84   0
   0  -5  17    0.44    2.31   0
   0  -5  17    3.29    1.91   0
   0   5 -17   13.84    1.92   0
   0   5  17    3.95    2.35   0
   0   5  17   -2.85    2.31   0
   1   5  17   44.15    2.34   0
  -1  -5  17   38.89    2.18   0
   1   5  17   42.47    2.50   0
  -1   5  17   44.12    2.47   0
   1  -5  17   52.40    2.19   0
   1   5 -17   46.79    2.13   0
   1  -5  17   48.13    2.66   0
   2   5  17  114.98    2.74   0
  -2  -5  17  126.03    2.31   0
   2   5  17  121.25    2.66   0
   2  -5  17  106.21    2.92   0
  -2   5  17  116.10    2.69   0
   2  -5  17  114.63    2.34   0
   3   5  17   21.67    2.55   0
  -3  -5  17   25.15    2.15   0
   3   5  17   20.51    2.48   0
  -3   5  17   12.52    2.53   0
   3  -5  17   10.64    2.85   0
   3  -5  17   18.47    2.09   0
  -4  -5  17   84.19    2.25   0
   4   5  17   59.30    2.52   0
   4   5  17   59.78    2.83   0
   4  -5  17   66.20    2.93   0
  -4   5  17   61.24    2.62   0
   4  -5  17   63.71    2.32   0
  -4   5  17   73.96    2.21   0
   0  -6  17   38.15    2.58   0
   0  -6  17   34.92    2.09   0
   0   6  17   32.04    2.49   0
   0   6 -17   29.82    2.01   0
  -1  -6  17   22.12    2.08   0
   1   6  17   11.74    2.37   0
   1   6  17   14.41    2.30   0
   1  -6  17   25.14    2.73   0
   1  -6  17   24.24    2.08   0
   1   6 -17   24.43    2.02   0
  -1   6  17   20.57    2.48   0
   2   6  17   70.54    2.47   0
  -2  -6  17   70.91    2.27   0
   2   6  17   63.92    2.51   0
  -2   6 -17   77.60    2.14   0
  -2   6  17   65.80    2.64   0
   2  -6  17   69.06    2.72   0
   2  -6  17   66.90    2.17   0
   3   6  17    1.91    2.55   0
  -3  -6  17   13.16    2.26   0
   3   6  17    2.24    2.38   0
  -3   6  17   -5.51    2.47   0
   3  -6  17   15.59    2.72   0
   3  -6  17    7.38    2.15   0
   0  -7  17  170.81    2.90   0
   0  -7  17  206.12    2.47   0
   0   7  17  207.66    2.74   0
   0   7 -17  201.88    2.43   0
  -1  -7  17   37.05    2.13   0
   1   7  17   21.89    2.30   0
   1   7  17   24.46    2.34   0
   1  -7  17   39.17    2.61   0
   1  -7  17   25.49    2.16   0
  -1   7  17   19.50    2.47   0
   1   7 -17   22.48    2.18   0
   2   7  17   29.22    2.50   0
  -2  -7  17   35.05    2.27   0
   2   7  17   36.55    2.37   0
   2  -7  17   29.23    2.75   0
   2  -7  17   46.16    2.11   0
   2   7 -17   28.73    2.18   0
  -2   7  17   29.87    2.60   0
   3   7  17   15.19    2.53   0
   3   7  17   32.81    2.41   0
   3  -7  17   11.43    2.81   0
   3  -7  17   17.36    2.16   0
  -3   7  17    9.39    2.07   0
  -3   7  17   14.18    2.59   0
   0   8  17    3.10    2.31   0
   0  -8  17   16.70    2.05   0
   0   8 -17    8.12    2.06   0
   1   8  17   42.18    2.38   0
  -1  -8  17   35.88    2.11   0
   1   8  17   30.79    2.32   0
   1  -8  17   30.24    2.13   0
  -1   8  17   28.90    2.50   0
   1  -8  17   33.25    2.70   0
  -1   8  17   27.56    2.13   0
   1   8 -17   35.98    2.11   0
   2   8  17   29.04    2.57   0
   2   8  17   25.78    2.33   0
  -2  -8  17   18.58    2.18   0
  -2   8 -17   30.17    2.16   0
   2  -8  17   35.33    2.78   0
   2  -8  17   28.65    1.96   0
  -2   8  17   28.92    2.62   0
   2   8 -17   26.24    2.13   0
  -2   8  17   37.08    2.21   0
   0   0  18  297.31    2.65   0
   0   0  18  286.83    2.91   0
  -1   0  18  224.70    2.44   0
   1   0  18  232.59    2.57   0
  -1   0  18  205.52    2.74   0
   1   0  18  222.11    3.01   0
  -2   0  18    0.81    2.10   0
   2   0  18   11.67    2.52   0
   2   0  18    8.67    2.09   0
  -2   0  18    4.76    2.35   0
  -3   0  18  257.05    2.58   0
   3   0  18  239.90    2.78   0
  -3   0  18  210.92    2.83   0
   3   0  18  271.41    3.24   0
  -4   0  18    5.74    2.10   0
   4   0  18   -2.13    2.28   0
   4   0  18    3.60    2.70   0
  -4   0  18    5.48    2.22   0
   0   1  18   15.82    2.16   0
   0  -1  18   17.40    2.11   0
   0  -1  18   13.65    2.43   0
   0   1  18   21.96    2.44   0
  -1  -1  18   79.69    2.27   0
   1   1  18   82.01    2.48   0
   1   1  18   95.42    2.63   0
  -1  -1  18   88.40    2.51   0
  -1   1  18   82.50    2.47   0
  -1   1  18   93.66    2.24   0
   1  -1  18   84.80    2.30   0
   1  -1  18   81.88    2.68   0
   2   1  18   22.66    2.55   0
  -2  -1  18   10.03    2.09   0
   2   1  18    2.96    2.32   0
  -2  -1  18   -2.59    2.30   0
  -2   1  18    0.27    2.15   0
   2  -1  18   19.49    2.31   0
   2  -1  18   -0.10    2.60   0
  -2   1  18   12.45    2.26   0
  -2  -1 -18    4.45    2.75   0
  -3  -1  18   41.21    2.16   0
  -3  -1  18   27.18    2.34   0
   3   1  18   29.34    2.37   0
   3   1  18   39.84    2.73   0
  -3   1  18   37.69    2.12   0
   3  -1  18   26.03    2.96   0
   3  -1  18   38.32    2.31   0
  -3   1  18   35.90    2.36   0
  -4  -1  18   28.42    2.16   0
  -4  -1  18   35.32    2.40   0
   4   1  18   33.06    2.42   0
   4   1  18   33.52    2.91   0
  -4   1  18   33.55    2.16   0
  -4   1  18   28.23    2.29   0
   4  -1  18   31.32    2.43   0
   4  -1  18   34.84    2.84   0
   0   2  18   28.95    2.15   0
   0  -2  18   26.51    2.12   0
   0   2  18   33.02    2.46   0
   0  -2  18   34.32    2.36   0
   1   2  18   49.59    2.35   0
  -1  -2  18   40.92    2.15   0
   1   2  18   36.85    2.53   0
  -1  -2  18   41.21    2.47   0
  -1   2  18   61.71    2.25   0
   1  -2  18   46.94    2.17   0
  -1   2  18   38.30    2.55   0
   1  -2  18   47.73    2.54   0
  -2  -2  18  211.37    2.39   0
  -2  -2  18  185.95    2.65   0
   2   2  18  213.11    2.77   0
  -2   2 -18  190.09    2.52   0
   2   2  18  217.95    2.95   0
  -2   2  18  221.83    2.44   0
  -2   2  18  194.40    2.68   0
   2  -2  18  223.67    2.58   0
   2  -2  18  222.50    3.04   0
  -3  -2  18   61.02    2.10   0
  -3  -2  18   54.98    2.51   0
   3   2  18   70.10    2.54   0
   3   2  18   72.03    2.74   0
  -3   2 -18   55.63    2.38   0
   3  -2  18   75.08    2.82   0
  -3   2  18   64.02    2.57   0
   3  -2  18   64.84    2.44   0
  -3  -2 -18   66.53    2.59   0
  -3   2  18   73.64    2.28   0
  -4  -2  18   91.11    2.41   0
   4   2  18   84.21    2.73   0
   4   2  18   90.78    2.78   0
  -4   2 -18   95.27    2.47   0
  -4   2  18   76.84    2.46   0
   4  -2  18   88.96    2.53   0
   4  -2  18   86.47    3.05   0
  -4   2  18   96.81    2.28   0
   0   3  18  258.53    2.55   0
   0  -3  18  269.45    2.59   0
   0   3  18  271.67    2.86   0
   0  -3  18  243.82    2.80   0
   1   3  18    6.94    2.42   0
   1   3  18   -2.08    2.25   0
  -1  -3  18   -0.90    2.13   0
  -1  -3  18   13.21    2.17   0
  -1   3 -18    7.94    2.12   0
   1  -3  18   -3.36    2.49   0
   1  -3  18    0.40    2.11   0
  -1   3  18   -4.16    2.43   0
  -1   3  18   -3.43    2.15   0
   2   3  18    6.71    2.24   0
  -2  -3  18   -4.35    2.05   0
   2   3  18   -0.13    2.46   0
  -2   3 -18    2.29    1.96   0
   2  -3  18   16.91    2.11   0
   2  -3  18    2.84    2.59   0
  -2   3  18   15.84    2.51   0
  -2   3  18   -2.39    2.08   0
  -3  -3  18   43.25    2.21   0
   3   3  18   32.01    2.44   0
   3   3  18   30.66    2.59   0
  -3   3 -18   19.25    2.15   0
   3  -3  18   32.63    2.84   0
   3  -3  18   35.26    2.29   0
  -3   3  18   33.45    2.39   0
  -3   3  18   27.10    2.15   0
  -4  -3  18   31.88    2.28   0
   4   3  18   30.87    2.46   0
   4   3  18   40.47    2.64   0
  -4   3 -18   18.37    2.24   0
  -4   3  18   17.96    2.43   0
   4  -3  18   23.32    2.29   0
  -4  -3 -18   31.58    2.26   0
   4  -3  18   37.54    2.91   0
  -4   3  18   23.54    2.14   0
   0   4  18   28.44    2.29   0
   0   4  18   28.82    2.43   0
   0  -4  18   28.93    2.43   0
   0  -4  18   23.71    2.10   0
   0   4 -18    9.13    2.05   0
   1   4  18   37.77    2.31   0
  -1  -4  18   45.46    2.03   0
  -1  -4  18   25.52    2.37   0
  -1   4 -18   41.26    2.05   0
   1   4  18   52.07    2.50   0
  -1   4  18   41.47    2.50   0
   1  -4  18   42.32    2.11   0
   1  -4  18   29.55    2.65   0
   2   4  18  117.53    2.57   0
  -2  -4  18  118.13    2.30   0
   2   4  18  118.00    2.55   0
   2  -4  18  115.37    2.44   0
  -2   4  18   98.65    2.64   0
   2  -4  18  124.81    2.93   0
  -3  -4  18   63.19    2.26   0
   3   4  18   62.28    2.51   0
   3   4  18   73.42    2.62   0
   3  -4  18   65.11    2.91   0
   3  -4  18   53.39    2.20   0
  -3   4  18   58.72    2.52   0
   0  -5  18   60.25    2.12   0
   0  -5  18   47.55    2.47   0
   0   5 -18   46.29    2.11   0
   0   5  18   63.72    2.45   0
   0   5  18   52.96    2.32   0
   1   5  18   32.07    2.38   0
  -1  -5  18   48.05    2.14   0
   1   5  18   31.01    2.50   0
  -1   5  18   32.10    2.42   0
   1  -5  18   30.97    2.13   0
   1  -5  18   38.75    2.54   0
   1   5 -18   33.40    2.07   0
   2   5  18    5.23    2.38   0
  -2  -5  18   15.37    2.09   0
   2   5  18    7.25    2.43   0
  -2   5  18   12.76    2.49   0
   2  -5  18    5.92    2.08   0
   2  -5  18   -2.69    2.78   0
   3   5  18    9.93    2.48   0
  -3  -5  18    8.46    2.08   0
   3   5  18    5.31    2.36   0
  -3   5  18    5.89    2.56   0
   3  -5  18    0.82    2.76   0
   3  -5  18    2.83    2.15   0
   0  -6  18   18.62    2.47   0
   0  -6  18   16.72    2.07   0
   0   6  18   19.56    2.44   0
   0   6 -18   12.72    2.05   0
   0   6  18   15.69    2.20   0
   1   6  18   19.10    2.30   0
  -1  -6  18   26.07    2.11   0
   1   6  18   18.82    2.37   0
   1  -6  18   11.85    2.11   0
   1   6 -18   22.09    2.02   0
   1  -6  18   11.22    2.66   0
  -1   6  18   11.47    2.41   0
   2   6  18   15.44    2.39   0
  -2  -6  18   13.20    2.15   0
   2   6  18   17.47    2.19   0
  -2   6  18    9.75    2.40   0
   2  -6  18   16.68    2.60   0
   2  -6  18   11.13    2.05   0
   0  -7  18   12.29    2.13   0
   0   7  18    3.39    2.38   0
   0  -7  18    9.60    2.56   0
   0   7 -18    1.51    2.02   0
  -1  -7  18   97.98    2.29   0
   1   7  18   80.83    2.60   0
   1   7  18   88.08    2.52   0
   1  -7  18   89.01    2.91   0
   1  -7  18   96.34    2.28   0
  -1   7  18   96.32    2.77   0
   1   7 -18   79.08    2.17   0
   2   7  18   34.53    2.41   0
   2  -7  18   32.18    2.71   0
  -1   0  19   11.99    2.10   0
   1   0  19   11.59    2.13   0
  -1   0  19    6.29    2.29   0
   1   0  19    5.20    2.48   0
  -2   0  19  136.97    2.41   0
   2   0  19  142.17    2.69   0
   2   0  19  140.81    2.39   0
  -2   0  19  125.17    2.61   0
  -2   0 -19  140.55    3.10   0
  -3   0  19    2.85    2.08   0
   3   0  19    9.22    2.28   0
   3   0  19    8.76    2.60   0
  -3   0  19   -5.74    2.07   0
   0  -1  19   78.86    2.32   0
   0   1  19   92.98    2.27   0
   0  -1  19   95.65    2.22   0
   0   1  19   89.98    2.52   0
  -1  -1  19   23.61    2.14   0
   1   1  19   37.46    2.33   0
   1   1  19   27.81    2.48   0
  -1  -1  19   26.12    2.32   0
  -1   1  19   34.83    2.15   0
   1  -1  19   45.56    2.17   0
   1  -1  19   31.76    2.42   0
  -1   1  19   19.05    2.34   0
  -2  -1  19   16.73    2.33   0
   2   1  19   12.54    2.63   0
  -2  -1  19   20.65    2.13   0
   2   1  19   23.68    2.31   0
  -2   1  19   12.93    2.09   0
  -2   1  19    7.05    2.27   0
   2  -1  19   10.90    2.63   0
   2  -1  19   25.13    2.23   0
  -3  -1  19    2.20    2.04   0
   3   1  19   16.30    2.26   0
  -3  -1  19   -5.62    2.36   0
   3   1  19   16.61    2.72   0
   3  -1  19   17.90    2.74   0
  -3   1  19   17.00    2.05   0
   3  -1  19   15.41    2.22   0
  -3   1  19    6.08    2.32   0
  -3  -1 -19   12.98    2.43   0
   0   2  19    7.31    2.04   0
   0  -2  19   -0.81    2.13   0
   0  -2  19    6.59    2.31   0
   0   2  19    3.19    2.20   0
   1   2  19  163.42    2.53   0
   1   2  19  167.12    2.64   0
  -1  -2  19  149.96    2.37   0
  -1  -2  19  150.24    2.61   0
  -1   2  19  144.64    2.44   0
   1  -2  19  160.05    2.46   0
  -1   2  19  139.65    2.71   0
   1  -2  19  146.76    2.67   0
  -2  -2  19   84.90    2.21   0
   2   2  19   82.92    2.30   0
  -2  -2  19   56.04    2.40   0
   2   2  19   82.81    2.68   0
  -2   2  19   70.07    2.30   0
   2  -2  19   88.51    2.24   0
   2  -2  19   82.16    2.83   0
  -2   2  19   68.77    2.39   0
  -3  -2  19   59.42    2.20   0
   3   2  19   58.70    2.51   0
  -3  -2  19   48.22    2.28   0
   3   2  19   52.47    2.49   0
  -3   2 -19   46.94    2.27   0
  -3   2  19   61.35    2.24   0
   3  -2  19   57.82    2.87   0
  -3   2  19   60.07    2.52   0
   3  -2  19   60.81    2.34   0
   0   3  19   -2.24    2.05   0
   0   3  19    7.82    2.39   0
   0  -3  19   -0.97    1.93   0
   0  -3  19   -0.86    2.47   0
   1   3  19   85.62    2.61   0
   1   3  19   66.80    2.32   0
  -1  -3  19   60.99    2.27   0
  -1  -3  19   54.43    2.47   0
  -1   3 -19   65.87    2.11   0
  -1   3  19   70.51    2.31   0
   1  -3  19   67.55    2.54   0
   1  -3  19   61.11    2.20   0
  -1   3  19   56.18    2.46   0
   2   3  19   15.81    2.24   0
  -2  -3  19   14.95    1.93   0
  -2  -3  19   14.56    2.34   0
   2   3  19   11.47    2.35   0
  -2   3 -19    7.04    2.18   0
   2  -3  19   10.42    2.15   0
   2  -3  19   28.73    2.69   0
  -2   3  19    1.42    2.48   0
  -2   3  19    9.20    2.07   0
  -3  -3  19   28.14    2.16   0
  -3  -3  19   21.93    2.35   0
   3   3  19   33.45    2.35   0
   3   3  19   33.22    2.56   0
  -3   3 -19   28.40    2.21   0
   3  -3  19   34.10    2.63   0
   3  -3  19   37.43    2.20   0
  -3   3  19   36.71    2.36   0
  -3   3  19   30.13    2.23   0
   0   4  19    9.51    2.16   0
   0   4  19    1.76    2.44   0
   0  -4  19   18.82    1.98   0
   0   4 -19    6.46    2.04   0
   0  -4  19   10.91    2.34   0
   1   4  19   38.60    2.30   0
  -1  -4  19   42.92    2.10   0
  -1   4 -19   27.82    2.08   0
  -1  -4  19   22.97    2.34   0
   1   4  19   40.39    2.49   0
   1  -4  19   39.23    2.52   0
  -1   4  19   35.50    2.55   0
   1  -4  19   32.63    2.14   0
  -1   4  19   33.79    2.17   0
   2   4  19   41.89    2.34   0
  -2  -4  19   33.50    2.11   0
   2   4  19   21.56    2.51   0
  -2   4  19   32.41    2.41   0
   2  -4  19   31.85    2.12   0
   2  -4  19   35.47    2.81   0
  -2   4  19   31.68    2.21   0
   3   4  19   63.00    2.58   0
   0   5  19  132.26    2.47   0
   0  -5  19  112.18    2.65   0
   0  -5  19  140.19    2.32   0
   0   5 -19   98.08    2.31   0
   0   5  19  125.23    2.59   0
   1   5  19   42.34    2.35   0
  -1  -5  19   55.74    2.02   0
  -1  -5  19   46.76    2.42   0
   1   5  19   38.67    2.51   0
  -1   5 -19   45.43    2.10   0
  -1   5  19   58.69    2.51   0
   1  -5  19   53.05    2.60   0
   1  -5  19   55.94    2.23   0
  -1   5  19   50.90    2.32   0
   2   5  19   21.64    2.30   0
  -2  -5  19   30.22    2.11   0
   2   5  19   24.65    2.38   0
  -2   5  19   11.38    2.37   0
   2  -5  19   26.78    2.14   0
   2  -5  19   24.00    2.68   0
   0  -6  19   19.01    2.09   0
   0  -6  19   20.29    2.37   0
   0   6  19   14.28    2.43   0
   0   6 -19   24.80    2.03   0
   0   6  19   10.70    2.28   0
   1   6  19    2.71    2.29   0
  -1  -6  19    6.41    2.10   0
   1   6  19   21.88    2.32   0
  -1  -6  19    9.02    2.39   0
   1  -6  19    6.32    2.10   0
   1  -6  19   -1.03    2.67   0
   1   6 -19    4.78    1.85   0
  -1   6  19   25.50    2.39   0
   0   0  20   -2.38    2.07   0
   0   0  20   -8.84    2.49   0
  -1   0  20   41.87    2.32   0
  -1   0  20   51.37    2.20   0
   1   0  20   30.05    2.10   0
   1   0  20   36.22    2.53   0
  -2   0  20    1.04    2.02   0
   2   0  20   -9.94    2.44   0
   2   0  20   -9.66    2.18   0
  -2   0  20    4.23    2.22   0
   0   1  20   29.94    2.22   0
   0  -1  20   25.88    2.13   0
   0   1  20   41.26    2.43   0
   0  -1  20   26.48    2.30   0
  -1  -1  20   66.44    2.18   0
   1   1  20   60.27    2.21   0
   1   1  20   55.02    2.53   0
  -1  -1  20   51.91    2.37   0
  -1   1  20   55.95    2.17   0
   1  -1  20   64.22    2.18   0
   1  -1  20   58.41    2.45   0
  -1   1  20   51.11    2.39   0
   2   1  20    7.99    2.59   0
  -2  -1  20   18.41    1.98   0
   2   1  20   13.66    2.17   0
  -2  -1  20    0.84    2.39   0
  -2   1 -20   13.98    2.69   0
  -2   1  20   -7.43    2.06   0
  -2   1  20   -9.20    2.33   0
   2  -1  20    0.91    2.52   0
   2  -1  20   -1.23    2.07   0
   0   2  20    0.70    2.03   0
   0  -2  20    3.88    2.30   0
   0  -2  20    9.00    2.07   0
   0   2  20   10.01    2.39   0
   1   2  20   12.39    2.23   0
   1   2  20   10.77    2.12   0
  -1  -2  20    7.29    1.94   0
  -1  -2  20    7.96    2.36   0
  -1   2  20   13.74    2.10   0
   1  -2  20   10.03    2.13   0
  -1   2  20   16.30    2.36   0
   1  -2  20    8.50    2.39   0
  -2  -2  20   23.68    2.20   0
  -2  -2  20   33.58    2.15   0
   2   2  20   38.62    2.24   0
   2   2  20   42.77    2.53   0
  -2   2  20   27.15    2.17   0
   2  -2  20   49.39    2.24   0
   2  -2  20   44.10    2.58   0
  -2   2  20   28.74    2.43   0
   0   3  20  148.44    2.41   0
   0   3  20  153.09    2.59   0
   0  -3  20  134.17    2.47   0
   0  -3  20  133.53    2.69   0
   1   3  20   27.29    2.58   0
   1   3  20   16.13    2.24   0
  -1  -3  20   23.59    2.10   0
  -1  -3  20   16.15    2.28   0
  -1   3  20   38.15    2.11   0
   1  -3  20   42.59    2.07   0
  -1   3  20   21.59    2.35   0
   1  -3  20   17.29    2.46   0
   2   3  20   10.31    2.24   0
  -2  -3  20   13.27    2.06   0
  -2  -3  20    9.05    2.15   0
   2   3  20   33.28    2.68   0
  -2   3 -20   28.11    1.99   0
  -2   3  20   24.69    2.13   0
   2  -3  20   23.17    2.11   0
   2  -3  20   12.56    2.69   0
  -2   3  20   14.63    2.39   0
   0   4  20    5.77    2.04   0
   0   4  20   -2.46    2.44   0
   0  -4  20   -9.65    2.04   0
   0  -4  20   11.88    2.27   0
   1   4  20   13.28    2.22   0
  -1  -4  20   16.98    2.10   0
  -1  -4  20   12.97    2.16   0
  -1   4 -20   11.62    2.05   0
   1   4  20    3.88    2.46   0
  -1   4  20   18.16    2.19   0
   1  -4  20   17.67    2.38   0
  -1   4  20    2.37    2.27   0
   1  -4  20    2.98    2.08   0
   0   5 -20   14.50    1.99   0
  -1   0  21   -4.17    2.02   0
   1   0  21   -6.73    2.37   0
  -1   0  21    5.50    2.25   0
   0   1  21   59.47    2.27   0
   0  -1  21   58.37    2.22   0
   0   1  21   43.37    2.44   0
   0  -1  21   68.85    2.47   0
  -1  -1  21   13.21    2.23   0
  -1  -1  21    1.06    2.04   0
   1   1  21    0.19    2.32   0
  -1   1  21   12.01    2.04   0
   1  -1  21    9.52    2.36   0
  -1   1  21    8.19    2.36   0
   0  -2  21   -0.69    2.32   0
   0   2  21    3.98    2.01   0
   0  -2  21    2.87    1.99   0
   0   2  21    6.07    2.37   0
;
_shelx_hkl_checksum     60539
_shelx_res_file
;
    fb383.res created by SHELXL-2014/7
TITL FB383A  Me3Si-dmpz crystalized liquid
CELL  0.71073    6.1056  10.8114  15.5867   90.000   90.000   90.000
ZERR     4       0.0003   0.0007   0.0009    0.000    0.000    0.000
LATT -1
SYMM -X+ 0.50000, -Y, Z+ 0.50000
SYMM X+ 0.50000, -Y+ 0.50000, -Z
SYMM -X, Y+ 0.50000, -Z+ 0.50000
SFAC C  H  N  Si
UNIT 32 64  8  4
OMIT -3 55
L.S. 30
FMAP 2
PLAN 5
ACTA
BOND  $H
CONF
MPLA 5  N1 N2 C2 C3 C4 C1 C5 Si1
HTAB  C6  N2_$1
EQIV  $1 2-x, y-0.5, 0.5-z
TEMP -23
SIZE  0.4  0.4  0.5
WGHT    0.038400    0.122600
EXTI    0.037520
FVAR       1.79395
SI1   4    1.090382    0.831292    0.288561    11.00000    0.03532    0.03760 =
         0.03389    0.00083    0.00228    0.00381
N1    3    0.982947    0.910253    0.379633    11.00000    0.03768    0.03985 =
         0.03376    0.00163    0.00099    0.00618
N2    3    0.804408    0.985822    0.363446    11.00000    0.04772    0.04739 =
         0.03953    0.00143   -0.00138    0.01412
C1    1    1.246681    0.861979    0.499148    11.00000    0.05497    0.07202 =
         0.05408   -0.00733   -0.01763    0.01425
AFIX 137
H1A   2    1.270423    0.890536    0.557406    11.00000   -1.50000
H1B   2    1.376469    0.878158    0.465056    11.00000   -1.50000
H1C   2    1.217131    0.773827    0.499626    11.00000   -1.50000
AFIX   0
C2    1    1.055764    0.928833    0.461196    11.00000    0.03960    0.04137 =
         0.03610    0.00003   -0.00158   -0.00280
C3    1    0.922709    1.015747    0.497820    11.00000    0.05152    0.04348 =
         0.03799   -0.00489    0.00163   -0.00201
AFIX  43
H3    2    0.931746    1.046938    0.554003    11.00000   -1.20000
AFIX   0
C4    1    0.770943    1.048800    0.435071    11.00000    0.04519    0.03749 =
         0.04381   -0.00069    0.00719    0.00418
C5    1    0.589401    1.141067    0.440848    11.00000    0.07007    0.05901 =
         0.07178   -0.00743    0.00636    0.02637
AFIX 137
H5A   2    0.650374    1.223018    0.449291    11.00000   -1.50000
H5B   2    0.495089    1.120429    0.488839    11.00000   -1.50000
H5C   2    0.504867    1.139665    0.388166    11.00000   -1.50000
AFIX   0
C6    1    1.236106    0.690474    0.323726    11.00000    0.06511    0.04764 =
         0.05057    0.00065    0.00243    0.01747
AFIX 137
H6A   2    1.372113    0.713565    0.351618    11.00000   -1.50000
H6B   2    1.267727    0.638979    0.274293    11.00000   -1.50000
H6C   2    1.145025    0.644908    0.363739    11.00000   -1.50000
AFIX   0
C7    1    1.278090    0.938709    0.232900    11.00000    0.05992    0.05572 =
         0.06234    0.00598    0.02194   -0.00136
AFIX 137
H7A   2    1.198730    1.012665    0.216317    11.00000   -1.50000
H7B   2    1.336830    0.898860    0.182112    11.00000   -1.50000
H7C   2    1.397239    0.960987    0.271055    11.00000   -1.50000
AFIX   0
C8    1    0.856871    0.792040    0.218959    11.00000    0.05004    0.07127 =
         0.05543   -0.01762   -0.00752    0.00444
AFIX 137
H8A   2    0.751761    0.743262    0.251098    11.00000   -1.50000
H8B   2    0.908366    0.744724    0.170083    11.00000   -1.50000
H8C   2    0.787458    0.867453    0.199025    11.00000   -1.50000
AFIX   0
HKLF 4
REM  FB383A  Me3Si-dmpz crystalized liquid
REM R1 =  0.0296 for    2258 Fo > 4sig(Fo)  and  0.0313 for all    2346 data
REM    106 parameters refined using      0 restraints
END
WGHT      0.0383      0.1226
REM Highest difference peak  0.124,  deepest hole -0.154,  1-sigma level  0.028
Q1    1   0.5992  1.1901  0.4961  11.00000  0.05    0.12
Q2    1   1.0404  0.9190  0.4199  11.00000  0.05    0.12
Q3    1   0.4202  1.0966  0.4334  11.00000  0.05    0.11
Q4    1   1.2144  0.9145  0.2715  11.00000  0.05    0.11
Q5    1   0.9012  0.8193  0.2582  11.00000  0.05    0.11
;
_shelx_res_checksum     84002
