# Supplementary material for: (3,5-Dimethyl-1H-pyrazol-1-yl)tri­methyl­silane
Source: IUCrdata. 2020 Nov 6;5(Pt 11):x201444. doi: 10.1107/S2414314620014443 (PMC9462153; doi:10.1107/S2414314620014443)
Supplement: Supplementary file 2 [file x-05-x201444-Isup2.hkl]

data_I                                                                          
_shelx_title ' FB383A  Me3Si-dmpz crystalized liquid'                           
_shelx_refln_list_code          4                                               
_shelx_F_calc_maximum       58.04                                               
_exptl_crystal_F_000       368.00                                               
_reflns_d_resolution_high  0.7696                                               
                                                                                
loop_                                                                           
 _space_group_symop_operation_xyz                                               
 'x, y, z'                                                                      
 '-x+1/2, -y, z+1/2'                                                            
 'x+1/2, -y+1/2, -z'                                                            
 '-x, y+1/2, -z+1/2'                                                            
                                                                                
_cell_length_a     6.1056                                                       
_cell_length_b    10.8114                                                       
_cell_length_c    15.5867                                                       
_cell_angle_alpha  90.000                                                       
_cell_angle_beta   90.000                                                       
_cell_angle_gamma  90.000                                                       
                                                                                
_shelx_F_squared_multiplier     1.000                                           
                                                                                
loop_                                                                           
 _refln_index_h                                                                 
 _refln_index_k                                                                 
 _refln_index_l                                                                 
 _refln_F_squared_calc                                                          
 _refln_F_squared_meas                                                          
 _refln_F_squared_sigma                                                         
 _refln_observed_status                                                         
   2   0   0        425.12        419.29         2.07 o                         
   4   0   0         24.25         26.05         1.12 o                         
   6   0   0        383.86        398.37         1.27 o                         
   1   1   0        290.01        272.44        17.27 o                         
   2   1   0         15.36          8.00         0.80 o                         
   3   1   0         58.45         61.92         0.83 o                         
   4   1   0        256.67        220.25         1.05 o                         
   5   1   0          5.19          5.90         0.95 o                         
   6   1   0          0.09          0.82         0.52 o                         
   7   1   0         16.87         17.10         0.96 o                         
   0   2   0        700.36        735.69         3.14 o                         
   2   2   0          5.86          6.92         0.76 o                         
   3   2   0        182.81        182.69         2.56 o                         
   4   2   0        349.87        360.87         6.77 o                         
   5   2   0        244.98        250.95         4.21 o                         
   6   2   0         16.36         17.73         0.53 o                         
   7   2   0          6.09          6.86         0.57 o                         
   1   3   0        616.89        553.68         7.27 o                         
   2   3   0         41.12         61.04         2.32 o                         
   3   3   0        297.11        238.53         1.22 o                         
   4   3   0          9.68         10.83         0.81 o                         
   5   3   0         72.43         67.93         1.26 o                         
   6   3   0          6.64          7.63         1.21 o                         
   7   3   0         35.80         34.52         1.19 o                         
   0   4   0        261.74        216.15         1.44 o                         
   1   4   0        525.20        494.02         6.51 o                         
   2   4   0        403.44        415.13         4.21 o                         
   3   4   0        539.29        546.49         2.59 o                         
   4   4   0          0.23          0.44         0.86 o                         
   5   4   0        266.56        292.54         1.30 o                         
   6   4   0         33.69         30.65         8.16 o                         
   7   4   0         30.49         27.11         0.62 o                         
   1   5   0        827.71        915.26        20.53 o                         
   2   5   0        201.08        149.16         5.57 o                         
   3   5   0        288.63        257.66         9.16 o                         
   4   5   0          0.06          0.39         0.55 o                         
   5   5   0          3.74          2.99         0.57 o                         
   6   5   0          5.56          5.28         0.78 o                         
   7   5   0          1.27          0.22         0.69 o                         
   0   6   0        801.05        758.83        16.05 o                         
   1   6   0         14.94         15.34         1.05 o                         
   2   6   0         21.57         22.92         0.79 o                         
   3   6   0         14.34         11.41         0.71 o                         
   4   6   0        312.72        288.80         1.25 o                         
   5   6   0          0.70          1.59         1.40 o                         
   6   6   0        131.55        143.48         4.37 o                         
   7   6   0          4.36          4.29         1.09 o                         
   1   7   0          5.06          4.47         0.53 o                         
   2   7   0        440.55        402.00         4.50 o                         
   3   7   0         10.54          8.33         0.51 o                         
   4   7   0        212.03        214.61         5.09 o                         
   5   7   0          1.33          1.32         0.79 o                         
   6   7   0          2.23          1.14         0.55 o                         
   0   8   0        280.85        283.46         5.54 o                         
   1   8   0          4.52          3.62         0.85 o                         
   2   8   0          0.58          1.64         0.54 o                         
   3   8   0         50.34         45.98         1.12 o                         
   4   8   0          1.75         -0.08         0.53 o                         
   5   8   0         77.89         80.07         3.54 o                         
   6   8   0         23.63         24.73         1.79 o                         
   1   9   0        161.64        157.82         3.06 o                         
   2   9   0          5.12          4.62         0.47 o                         
   3   9   0        334.14        328.71        10.77 o                         
   4   9   0          1.60          3.29         1.44 o                         
   5   9   0         12.52         10.31         1.69 o                         
   6   9   0          3.17          3.70         0.79 o                         
   0  10   0         17.66         16.34         1.64 o                         
   1  10   0        236.15        245.30         6.90 o                         
   2  10   0         10.76         12.18         0.88 o                         
   3  10   0         30.19         28.79         0.89 o                         
   4  10   0          3.03          2.66         0.45 o                         
   5  10   0         71.57         76.09         2.93 o                         
   1  11   0          1.95          2.34         0.59 o                         
   2  11   0         91.42         90.37         3.14 o                         
   3  11   0         49.00         49.03         0.98 o                         
   4  11   0          8.53          7.06         0.66 o                         
   0  12   0         93.07        102.88         4.48 o                         
   1  12   0          1.70          0.83         0.44 o                         
   2  12   0         81.40         76.70         2.89 o                         
   3  12   0          0.76          0.06         0.82 o                         
   4  12   0         21.01         20.43         1.16 o                         
   1  13   0         19.19         19.17         1.12 o                         
   2  13   0         45.87         44.46         1.79 o                         
   3  13   0          0.07          0.11         1.04 o                         
   0  14   0          0.26          3.66         0.57 o                         
   2   0   1         65.54         54.32         1.65 o                         
   3   0   1         93.29         95.80         1.73 o                         
   4   0   1        116.70        122.04         1.24 o                         
   5   0   1         97.53         89.48         1.60 o                         
   6   0   1         17.12         18.57         0.64 o                         
   7   0   1         16.08         17.66         0.54 o                         
  -7   1   1         75.18         74.47         1.17 o                         
  -6   1   1         54.27         59.68         1.03 o                         
  -5   1   1        129.57        135.66         3.09 o                         
  -4   1   1        477.22        493.08         8.18 o                         
  -3   1   1        219.08        205.63         2.41 o                         
  -2   1   1         66.38         65.40         1.99 o                         
  -1   1   1       3350.80       3570.47         5.91 o                         
   0   1   1        869.45        937.49        20.02 o                         
   1   1   1       3368.09       3446.82         5.77 o                         
   2   1   1         69.36         65.69         4.05 o                         
   3   1   1        221.67        213.02        10.27 o                         
   4   1   1        472.91        491.67         4.03 o                         
   5   1   1        130.86        138.79         1.56 o                         
   6   1   1         54.72         62.16         2.61 o                         
   7   1   1         76.13         74.13         1.42 o                         
  -7   2   1         19.52         18.40         0.58 o                         
  -6   2   1         47.29         50.69         1.04 o                         
  -5   2   1        200.19        196.54         2.35 o                         
  -4   2   1        115.49        104.96         1.71 o                         
  -3   2   1        140.50        150.25         6.83 o                         
  -2   2   1       1277.15       1293.75         2.58 o                         
  -1   2   1       1950.20       1808.42        25.88 o                         
   1   2   1       1934.77       1787.85        29.29 o                         
   2   2   1       1284.51       1209.84        48.68 o                         
   3   2   1        139.74        139.47         2.47 o                         
   4   2   1        117.34        104.25         1.55 o                         
   5   2   1        202.15        196.94         3.09 o                         
   6   2   1         46.36         46.86         1.14 o                         
   7   2   1         19.08         19.79         0.60 o                         
  -7   3   1          6.64          9.07         1.58 o                         
  -6   3   1         10.13          8.84         1.06 o                         
  -5   3   1         11.71         12.07         0.78 o                         
  -4   3   1        194.96        195.37         1.05 o                         
  -3   3   1         50.74         55.56         1.71 o                         
  -2   3   1       1146.85       1104.52        14.56 o                         
  -1   3   1       1193.12       1245.43        13.35 o                         
   0   3   1        191.33        182.60         2.45 o                         
   1   3   1       1196.52       1214.20        24.21 o                         
   2   3   1       1159.07       1129.75        36.60 o                         
   3   3   1         51.02         57.85         2.34 o                         
   4   3   1        196.91        196.60         4.62 o                         
   5   3   1         11.94         14.96         2.00 o                         
   6   3   1          9.75          9.43         0.58 o                         
   7   3   1          6.72          6.57         0.83 o                         
  -7   4   1          2.12          2.67         2.25 o                         
  -6   4   1         62.17         66.27         0.94 o                         
  -5   4   1         75.10         73.39         1.04 o                         
  -4   4   1        520.31        514.80         1.55 o                         
  -3   4   1        109.68        121.63         1.07 o                         
  -2   4   1        713.86        718.83         3.27 o                         
  -1   4   1        104.64         99.55         2.48 o                         
   0   4   1          4.39          7.92         0.66 o                         
   1   4   1        101.82         98.50         3.20 o                         
   2   4   1        708.59        700.64        12.08 o                         
   3   4   1        107.84        121.22         1.86 o                         
   4   4   1        520.79        542.54        16.11 o                         
   5   4   1         76.70         71.84         1.74 o                         
   6   4   1         62.94         65.02         0.85 o                         
   7   4   1          2.16          2.49         0.59 o                         
  -7   5   1         25.05         25.51         0.73 o                         
  -6   5   1         22.65         22.84         1.72 o                         
  -5   5   1         14.18         16.94         0.90 o                         
  -4   5   1        177.68        197.00         3.71 o                         
  -3   5   1        578.61        555.78        20.14 o                         
  -2   5   1        356.07        368.56         2.45 o                         
  -1   5   1        156.73        138.25         3.44 o                         
   0   5   1        100.31         89.55         2.68 o                         
   1   5   1        156.89        143.43         3.05 o                         
   2   5   1        348.72        357.29         9.65 o                         
   3   5   1        583.03        584.73        13.22 o                         
   4   5   1        179.70        196.05         5.77 o                         
   5   5   1         14.59         14.89         0.63 o                         
   6   5   1         22.83         21.89         1.67 o                         
   7   5   1         24.49         28.00         0.63 o                         
  -7   6   1         40.71         41.66         1.38 o                         
  -6   6   1          4.88          4.51         0.84 o                         
  -5   6   1         90.61         93.21         0.63 o                         
  -4   6   1         21.28         19.78         0.87 o                         
  -3   6   1        226.40        215.41         9.64 o                         
  -2   6   1          1.16          0.74         0.58 o                         
  -1   6   1        257.09        248.19         6.60 o                         
   0   6   1        114.82        104.63         3.80 o                         
   1   6   1        255.50        241.43         3.97 o                         
   2   6   1          1.35          2.00         0.46 o                         
   3   6   1        226.03        216.38         3.14 o                         
   4   6   1         20.73         18.20         2.03 o                         
   5   6   1         90.39         90.41         0.65 o                         
   6   6   1          4.78          4.51         1.10 o                         
   7   6   1         40.44         41.17         1.88 o                         
  -6   7   1          4.90          5.70         0.70 o                         
  -5   7   1         48.14         50.14         0.83 o                         
  -4   7   1         28.04         31.03         0.87 o                         
  -3   7   1        193.25        195.69         5.49 o                         
  -2   7   1        123.62        120.45         0.91 o                         
  -1   7   1        335.85        309.70         7.56 o                         
   0   7   1         23.93         32.53         0.58 o                         
   1   7   1        332.18        302.72         6.23 o                         
   2   7   1        124.39        120.71         3.27 o                         
   3   7   1        189.91        191.98         3.60 o                         
   4   7   1         28.29         30.65         1.27 o                         
   5   7   1         48.27         50.28         3.80 o                         
   6   7   1          5.04          5.64         1.34 o                         
  -6   8   1         47.59         43.53         0.62 o                         
  -5   8   1         54.49         53.40         2.89 o                         
  -4   8   1         49.31         52.29         0.89 o                         
  -3   8   1         25.25         27.70         1.89 o                         
  -2   8   1         48.57         46.68         0.67 o                         
  -1   8   1        196.25        194.24         8.38 o                         
   0   8   1         80.31         74.40         2.75 o                         
   1   8   1        194.56        192.87         3.80 o                         
   2   8   1         49.85         50.52         0.80 o                         
   3   8   1         25.58         28.37         1.14 o                         
   4   8   1         48.77         49.43         1.51 o                         
   5   8   1         55.16         52.89         2.08 o                         
   6   8   1         47.20         45.06         1.05 o                         
  -6   9   1         10.42         13.24         3.44 o                         
  -5   9   1          8.05          7.30         2.10 o                         
  -4   9   1         81.28         79.81         2.85 o                         
  -3   9   1         16.60         16.63         0.65 o                         
  -2   9   1        338.99        348.76         5.72 o                         
  -1   9   1         30.06         30.44         1.22 o                         
   0   9   1        129.12        131.11         4.01 o                         
   1   9   1         29.57         28.30         0.47 o                         
   2   9   1        334.28        333.52        12.29 o                         
   3   9   1         16.56         16.99         1.63 o                         
   4   9   1         81.21         81.82         0.59 o                         
   5   9   1          8.26          8.39         1.08 o                         
   6   9   1         10.29         10.52         1.30 o                         
  -5  10   1         16.88         17.26         0.82 o                         
  -4  10   1         24.26         23.13         0.96 o                         
  -3  10   1          5.41          7.42         1.50 o                         
  -2  10   1        110.73        113.45         2.19 o                         
  -1  10   1          0.36          1.24         0.47 o                         
   0  10   1        168.90        173.60         4.93 o                         
   1  10   1          0.35          1.58         0.49 o                         
   2  10   1        110.07        111.95         2.65 o                         
   3  10   1          5.26          5.44         0.83 o                         
   4  10   1         24.90         24.52         1.09 o                         
   5  10   1         17.07         17.01         1.05 o                         
  -4  11   1         14.10         16.31         1.54 o                         
  -3  11   1         50.70         47.69         1.44 o                         
  -2  11   1         58.22         59.04         1.45 o                         
  -1  11   1        124.64        129.94         3.00 o                         
   0  11   1         18.30         22.26         0.43 o                         
   1  11   1        123.84        132.80         5.63 o                         
   2  11   1         59.58         59.44         2.25 o                         
   3  11   1         50.00         46.41         1.93 o                         
   4  11   1         13.98         14.70         1.40 o                         
  -4  12   1          1.07          3.17         0.45 o                         
  -3  12   1          3.67          3.66         1.13 o                         
  -2  12   1         10.18         12.62         0.44 o                         
  -1  12   1        105.66        111.52         2.76 o                         
   0  12   1          1.16          2.34         1.00 o                         
   1  12   1        104.21        108.89         3.64 o                         
   2  12   1         10.33         13.08         1.68 o                         
   3  12   1          3.58          4.16         0.45 o                         
   4  12   1          1.01          1.32         0.63 o                         
  -2  13   1          6.48          5.72         0.43 o                         
  -1  13   1         10.65          9.96         1.04 o                         
   0  13   1         12.26         12.70         1.25 o                         
   1  13   1         11.14         10.58         0.44 o                         
   2  13   1          6.63          5.66         0.42 o                         
   0  14   1         47.60         46.13         1.81 o                         
   0   0   2        136.93        128.11         1.48 o                         
   1   0   2         87.47         88.95         0.77 o                         
   2   0   2        290.81        313.07         6.85 o                         
   3   0   2        414.23        431.84        14.65 o                         
   4   0   2        296.65        285.92         5.67 o                         
   5   0   2          0.55         -0.15         0.59 o                         
   6   0   2          7.60          9.61         0.60 o                         
   7   0   2         24.90         26.08         0.76 o                         
  -7   1   2         31.14         28.46         5.32 o                         
  -6   1   2         11.20         11.79         0.62 o                         
  -5   1   2         33.90         35.28         1.88 o                         
  -4   1   2        318.62        303.58        11.51 o                         
  -3   1   2        314.38        298.93        12.03 o                         
  -2   1   2        340.14        346.79         5.86 o                         
  -1   1   2       1990.94       1942.97        51.45 o                         
   1   1   2       1990.93       1957.05       240.69 o                         
   2   1   2        348.22        334.06         3.34 o                         
   3   1   2        311.20        286.63         8.58 o                         
   4   1   2        322.86        313.82         5.92 o                         
   5   1   2         33.33         35.15         0.64 o                         
   6   1   2         10.98         10.14         0.63 o                         
   7   1   2         31.25         29.96         0.79 o                         
  -7   2   2          4.45          4.69         0.69 o                         
  -6   2   2         79.78         81.58         3.36 o                         
  -5   2   2        172.00        169.41         4.00 o                         
  -4   2   2         91.27         94.83         5.02 o                         
  -3   2   2        144.82        160.96         8.11 o                         
  -2   2   2        374.79        385.84         3.21 o                         
   1   2   2       2763.80       2772.42        35.76 o                         
   2   2   2        379.90        364.64        13.40 o                         
   3   2   2        147.17        158.48         2.32 o                         
   4   2   2         90.00         89.57         1.17 o                         
   5   2   2        171.12        175.72         3.13 o                         
   6   2   2         79.65         79.97         2.99 o                         
   7   2   2          4.59          3.83         0.49 o                         
  -7   3   2          9.92          9.51         1.22 o                         
  -6   3   2         70.28         73.28         0.85 o                         
  -5   3   2         10.48         11.43         0.78 o                         
  -4   3   2        141.83        150.91         4.37 o                         
  -3   3   2       1287.92       1374.82         2.36 o                         
  -2   3   2       1211.38       1212.38        21.47 o                         
  -1   3   2       1790.65       1806.71         2.28 o                         
   0   3   2        176.54        186.62         1.96 o                         
   1   3   2       1806.79       1825.65        18.52 o                         
   2   3   2       1210.95       1277.89        34.84 o                         
   3   3   2       1294.64       1328.12        40.78 o                         
   4   3   2        142.04        155.40         5.94 o                         
   5   3   2         11.00         12.62         0.68 o                         
   6   3   2         71.58         74.19         2.99 o                         
   7   3   2          9.58          7.05         2.14 o                         
  -7   4   2         10.61         10.84         3.54 o                         
  -6   4   2         21.21         25.15         0.86 o                         
  -5   4   2        129.29        139.95         1.12 o                         
  -4   4   2        100.47         99.15         1.05 o                         
  -3   4   2         41.29         43.59         0.89 o                         
  -2   4   2        230.39        210.93         5.12 o                         
  -1   4   2       1173.26       1172.56        27.49 o                         
   0   4   2         24.79         23.77         0.54 o                         
   1   4   2       1168.21       1131.63        15.88 o                         
   2   4   2        227.76        200.48         3.88 o                         
   3   4   2         40.56         38.36         1.48 o                         
   4   4   2        100.82         95.78         2.94 o                         
   5   4   2        128.51        128.80        22.21 o                         
   6   4   2         21.43         22.61         1.65 o                         
   7   4   2         10.61         11.51         2.08 o                         
  -7   5   2         10.68         12.61         0.90 o                         
  -6   5   2          7.72          8.96         0.86 o                         
  -5   5   2        111.94        120.07         1.05 o                         
  -4   5   2        219.54        241.40         4.05 o                         
  -3   5   2        363.09        384.78        13.36 o                         
  -2   5   2       1454.95       1511.58        59.97 o                         
  -1   5   2         91.44         78.93         2.31 o                         
   0   5   2         48.15         52.71         1.61 o                         
   1   5   2         92.56         80.77         2.08 o                         
   2   5   2       1463.97       1464.31        22.61 o                         
   3   5   2        361.92        359.65        10.24 o                         
   4   5   2        221.13        237.15         7.67 o                         
   5   5   2        112.66        115.74         2.89 o                         
   6   5   2          7.33          8.74         0.46 o                         
   7   5   2         10.75         12.79         0.61 o                         
  -7   6   2          7.21          8.06         0.80 o                         
  -6   6   2         38.19         40.82         2.02 o                         
  -5   6   2         29.16         28.81         0.67 o                         
  -4   6   2         73.82         73.48         0.95 o                         
  -3   6   2         42.31         39.81         1.80 o                         
  -2   6   2        159.98        161.47         3.73 o                         
  -1   6   2        107.24        105.33         3.48 o                         
   0   6   2        395.62        387.74        13.00 o                         
   1   6   2        108.86        106.34         3.28 o                         
   2   6   2        161.46        161.41         4.06 o                         
   3   6   2         41.51         39.42         1.78 o                         
   4   6   2         72.60         70.28         3.69 o                         
   5   6   2         29.03         29.37         0.57 o                         
   6   6   2         38.02         42.68         0.95 o                         
   7   6   2          7.17          9.19         0.56 o                         
  -6   7   2         15.40         18.89         0.86 o                         
  -5   7   2         21.06         25.75         0.83 o                         
  -4   7   2        108.56        110.86         0.99 o                         
  -3   7   2        567.50        575.21        31.67 o                         
  -2   7   2        144.80        139.69         3.47 o                         
  -1   7   2         15.49         13.78         0.62 o                         
   0   7   2         71.77         63.49         3.17 o                         
   1   7   2         15.70         13.97         0.79 o                         
   2   7   2        140.59        130.00         4.22 o                         
   3   7   2        568.06        563.49        20.60 o                         
   4   7   2        107.05        110.52         6.01 o                         
   5   7   2         21.15         21.99         2.60 o                         
   6   7   2         15.33         17.49         0.79 o                         
  -6   8   2         34.45         32.92         1.50 o                         
  -5   8   2         49.54         56.40         0.91 o                         
  -4   8   2         44.02         44.30         2.75 o                         
  -3   8   2         43.89         36.93         1.41 o                         
  -2   8   2          4.58          5.50         0.43 o                         
  -1   8   2        251.98        265.39         8.25 o                         
   0   8   2        384.74        386.51        15.02 o                         
   1   8   2        254.03        257.16         7.29 o                         
   2   8   2          4.12          5.04         0.58 o                         
   3   8   2         43.17         39.78         0.97 o                         
   4   8   2         44.48         45.20         3.67 o                         
   5   8   2         49.36         48.60         3.25 o                         
   6   8   2         34.66         33.91         1.72 o                         
  -6   9   2         21.37         17.70         0.77 o                         
  -5   9   2          3.17          3.34         1.56 o                         
  -4   9   2         13.06         15.98         2.11 o                         
  -3   9   2         57.98         58.62         4.01 o                         
  -2   9   2          4.57          7.59         0.61 o                         
  -1   9   2        200.12        205.76        10.69 o                         
   0   9   2         42.20         43.41         1.49 o                         
   1   9   2        199.54        196.37         4.78 o                         
   2   9   2          4.75          7.11         1.04 o                         
   3   9   2         55.50         56.29         1.06 o                         
   4   9   2         12.85         15.72         2.71 o                         
   5   9   2          3.00          3.37         0.52 o                         
   6   9   2         21.39         17.21         3.36 o                         
  -5  10   2         34.84         34.06         1.25 o                         
  -4  10   2         20.94         21.22         2.49 o                         
  -3  10   2         25.41         23.06         0.94 o                         
  -2  10   2         69.07         67.29         1.41 o                         
  -1  10   2         19.38         18.93         0.69 o                         
   0  10   2          0.80          0.00         0.40 o                         
   1  10   2         20.39         20.18         1.00 o                         
   2  10   2         68.46         67.43         2.82 o                         
   3  10   2         25.63         24.87         1.53 o                         
   4  10   2         20.99         20.52         1.82 o                         
   5  10   2         34.53         32.52         1.80 o                         
  -4  11   2         15.81         14.87         1.19 o                         
  -3  11   2         36.24         32.62         1.33 o                         
  -2  11   2         97.72        100.35         1.62 o                         
  -1  11   2         24.67         27.78         0.72 o                         
   0  11   2         12.52         12.42         0.74 o                         
   1  11   2         25.25         27.72         1.21 o                         
   2  11   2         96.53         96.69         5.10 o                         
   3  11   2         36.53         33.56         0.91 o                         
   4  11   2         15.83         13.98         0.81 o                         
  -4  12   2          6.96          5.70         0.45 o                         
  -3  12   2          7.61          7.20         0.80 o                         
  -2  12   2          1.74          2.74         0.58 o                         
  -1  12   2         31.79         30.94         1.06 o                         
   0  12   2         50.81         55.69         2.04 o                         
   1  12   2         32.19         33.12         1.54 o                         
   2  12   2          1.59          2.85         0.43 o                         
   3  12   2          7.66          6.98         0.46 o                         
   4  12   2          6.68          7.74         2.22 o                         
  -2  13   2         25.17         23.87         0.96 o                         
  -1  13   2         20.81         19.69         1.67 o                         
   0  13   2         19.18         19.32         0.70 o                         
   1  13   2         20.74         21.84         0.66 o                         
   2  13   2         25.42         24.53         1.98 o                         
   1   0   3        338.09        303.94         2.71 o                         
   2   0   3        562.97        558.49        12.78 o                         
   3   0   3         91.30        111.41         2.95 o                         
   4   0   3        117.04        112.80         6.53 o                         
   5   0   3        607.45        641.53        21.36 o                         
   6   0   3         43.57         45.23         1.63 o                         
   7   0   3          1.05          1.60         0.59 o                         
  -7   1   3         11.14         11.62         1.86 o                         
  -6   1   3         44.06         45.03         1.11 o                         
  -5   1   3         46.55         46.93         1.13 o                         
  -4   1   3         27.42         27.46         1.10 o                         
  -3   1   3         83.33         80.50         1.74 o                         
  -2   1   3        218.71        221.52         3.67 o                         
  -1   1   3         23.19         21.07         0.55 o                         
   0   1   3        824.42        762.90         7.01 o                         
   1   1   3         25.39         23.87         0.81 o                         
   2   1   3        214.97        215.06         3.46 o                         
   3   1   3         81.10         75.97         1.50 o                         
   4   1   3         28.79         29.35         2.05 o                         
   5   1   3         48.04         46.03         1.89 o                         
   6   1   3         43.60         46.03         2.00 o                         
   7   1   3         10.69          9.47         0.51 o                         
  -7   2   3         23.35         22.63         0.71 o                         
  -6   2   3        113.04        114.25         1.50 o                         
  -5   2   3         84.94         75.72        19.94 o                         
  -4   2   3        205.00        206.35        16.90 o                         
  -3   2   3        596.83        621.56        38.71 o                         
  -2   2   3        406.96        432.16        12.20 o                         
   0   2   3       2151.64       2173.78        42.15 o                         
   2   2   3        414.56        429.80         5.75 o                         
   3   2   3        591.77        581.48        16.60 o                         
   4   2   3        207.97        206.70         4.92 o                         
   5   2   3         82.95         80.52         2.98 o                         
   6   2   3        112.39        117.39         2.75 o                         
   7   2   3         23.72         23.62         0.99 o                         
  -7   3   3         19.02         16.77         0.74 o                         
  -6   3   3         22.11         20.37         1.18 o                         
  -5   3   3        333.25        352.88        24.87 o                         
  -4   3   3        262.99        282.10         1.33 o                         
  -3   3   3        115.94        129.76         7.57 o                         
  -2   3   3        198.48        202.41         6.26 o                         
  -1   3   3       1121.15       1108.13        28.06 o                         
   0   3   3         13.08          9.61         0.46 o                         
   1   3   3       1126.33       1146.12        19.42 o                         
   2   3   3        206.19        219.66         3.31 o                         
   3   3   3        116.45        123.23         4.15 o                         
   4   3   3        261.94        254.47        10.17 o                         
   5   3   3        334.65        355.63        13.09 o                         
   6   3   3         21.74         21.52         0.54 o                         
   7   3   3         18.84         15.45         0.89 o                         
  -7   4   3         19.40         22.02         0.88 o                         
  -6   4   3         11.43         11.55         0.81 o                         
  -5   4   3         53.34         51.13         1.78 o                         
  -4   4   3        283.63        272.30        18.90 o                         
  -3   4   3        642.23        658.01        26.73 o                         
  -2   4   3       1170.20       1219.96        31.33 o                         
  -1   4   3        273.42        268.70         5.20 o                         
   0   4   3       1016.27       1001.62        13.35 o                         
   1   4   3        274.26        277.04        10.83 o                         
   2   4   3       1177.35       1244.44        26.37 o                         
   3   4   3        643.80        657.40        30.51 o                         
   4   4   3        279.42        271.74         8.89 o                         
   5   4   3         53.01         53.90         3.05 o                         
   6   4   3         11.37         14.52         1.12 o                         
   7   4   3         18.81         19.87         1.35 o                         
  -7   5   3         16.01         18.66         0.85 o                         
  -6   5   3         23.41         21.77         0.86 o                         
  -5   5   3         25.97         29.74         0.94 o                         
  -4   5   3        157.94        153.70         4.94 o                         
  -3   5   3        134.45        141.38         5.76 o                         
  -2   5   3        260.85        269.72         6.60 o                         
  -1   5   3         92.32         96.60         2.87 o                         
   0   5   3         79.22         75.23         1.85 o                         
   1   5   3         95.75         99.36         2.10 o                         
   2   5   3        263.26        278.15         5.50 o                         
   3   5   3        136.44        138.00         6.17 o                         
   4   5   3        156.94        145.94         7.51 o                         
   5   5   3         25.62         27.87         1.04 o                         
   6   5   3         23.94         24.35         1.23 o                         
   7   5   3         15.87         15.12         0.55 o                         
  -7   6   3         13.16         14.68         0.54 o                         
  -6   6   3          0.07          0.59         0.58 o                         
  -5   6   3         60.73         66.87         0.65 o                         
  -4   6   3        304.43        333.40         3.56 o                         
  -3   6   3         29.28         32.49         2.70 o                         
  -2   6   3        361.40        357.82        17.22 o                         
  -1   6   3        881.96        929.42        29.35 o                         
   0   6   3         90.45         96.94         4.14 o                         
   1   6   3        878.67        918.47        21.23 o                         
   2   6   3        356.75        338.59        12.16 o                         
   3   6   3         28.93         30.93         0.77 o                         
   4   6   3        305.12        312.78        18.22 o                         
   5   6   3         61.96         65.92         3.80 o                         
   6   6   3          0.07          0.11         0.62 o                         
   7   6   3         13.18         11.73         3.08 o                         
  -6   7   3         60.58         61.34         0.96 o                         
  -5   7   3         12.18         14.60         0.81 o                         
  -4   7   3         14.14         16.36         0.85 o                         
  -3   7   3        160.48        154.23        14.26 o                         
  -2   7   3        142.56        150.17         3.90 o                         
  -1   7   3         92.63         85.55         3.63 o                         
   0   7   3        636.49        631.60        21.58 o                         
   1   7   3         93.05         85.58         3.45 o                         
   2   7   3        145.42        146.97         5.96 o                         
   3   7   3        158.50        150.09         9.09 o                         
   4   7   3         14.65         13.46         1.10 o                         
   5   7   3         12.10         15.05         1.22 o                         
   6   7   3         60.20         59.49         5.72 o                         
  -6   8   3         27.42         26.16         0.88 o                         
  -5   8   3         27.28         27.69         0.86 o                         
  -4   8   3          9.35          9.76         1.25 o                         
  -3   8   3         95.74         91.01         4.74 o                         
  -2   8   3        126.88        128.92         3.43 o                         
  -1   8   3          4.70          5.29         1.13 o                         
   0   8   3        371.67        363.72        17.60 o                         
   1   8   3          5.40          6.49         0.65 o                         
   2   8   3        126.00        123.32         5.45 o                         
   3   8   3         95.11         93.64         3.47 o                         
   4   8   3         10.11          8.93         0.86 o                         
   5   8   3         27.29         26.19         0.56 o                         
   6   8   3         27.35         25.94         0.87 o                         
  -5   9   3         83.02         88.84         0.95 o                         
  -4   9   3         54.88         51.72         4.78 o                         
  -3   9   3          0.59          2.16         0.71 o                         
  -2   9   3         65.98         71.25         1.17 o                         
  -1   9   3         42.56         45.11         0.94 o                         
   0   9   3          2.11          2.43         0.50 o                         
   1   9   3         41.99         44.57         2.11 o                         
   2   9   3         67.17         72.49         4.21 o                         
   3   9   3          0.62          0.75         0.57 o                         
   4   9   3         53.49         49.87         4.91 o                         
   5   9   3         83.33         82.93         6.47 o                         
  -5  10   3          9.82         10.88         0.53 o                         
  -4  10   3         15.47         14.77         1.11 o                         
  -3  10   3         41.58         38.15         2.81 o                         
  -2  10   3          8.20          9.73         0.64 o                         
  -1  10   3         68.21         68.39         2.98 o                         
   0  10   3         31.42         28.85         0.78 o                         
   1  10   3         68.08         69.62         1.15 o                         
   2  10   3          7.67          7.74         0.99 o                         
   3  10   3         40.88         44.03         2.55 o                         
   4  10   3         15.14         16.18         1.01 o                         
   5  10   3          9.88          9.89         0.50 o                         
  -4  11   3         39.74         37.63         3.12 o                         
  -3  11   3         15.38         13.81         1.45 o                         
  -2  11   3         42.08         40.24         0.99 o                         
  -1  11   3         25.88         26.62         1.87 o                         
   0  11   3          1.58          2.40         0.51 o                         
   1  11   3         25.77         27.46         1.45 o                         
   2  11   3         41.96         39.83         1.79 o                         
   3  11   3         15.27         13.21         1.58 o                         
   4  11   3         39.63         38.96         6.39 o                         
  -3  12   3          6.70          6.81         0.45 o                         
  -2  12   3         26.09         26.21         0.97 o                         
  -1  12   3          5.15          5.86         1.34 o                         
   0  12   3         14.85         15.00         1.30 o                         
   1  12   3          4.81          5.84         0.88 o                         
   2  12   3         26.81         26.62         1.79 o                         
   3  12   3          6.74          8.12         0.90 o                         
  -2  13   3          4.66          3.73         0.89 o                         
  -1  13   3         24.83         25.55         0.70 o                         
   0  13   3         96.63         94.09         3.89 o                         
   1  13   3         24.64         25.33         1.53 o                         
   2  13   3          4.54          5.86         1.15 o                         
   1   0   4       2918.18       2829.22         4.29 o                         
   2   0   4         58.89         61.79         1.47 o                         
   3   0   4        257.37        241.58         3.77 o                         
   4   0   4        170.39        174.34         6.64 o                         
   5   0   4         15.13         14.48         0.61 o                         
   6   0   4        236.86        240.00         8.01 o                         
   7   0   4         78.60         70.93         2.18 o                         
  -7   1   4         30.95         29.25         0.73 o                         
  -6   1   4          2.49          3.36         0.62 o                         
  -5   1   4         94.49         89.09         4.48 o                         
  -4   1   4        356.57        344.38        11.90 o                         
  -3   1   4        105.30        123.35         1.98 o                         
  -2   1   4        265.04        232.41         4.31 o                         
  -1   1   4       2055.62       2012.67        68.01 o                         
   0   1   4       1559.99       1527.39        39.12 o                         
   1   1   4       2083.17       2085.62        35.68 o                         
   2   1   4        268.75        231.81         4.92 o                         
   3   1   4        106.72        121.02         1.86 o                         
   4   1   4        355.98        336.05        11.14 o                         
   5   1   4         91.75         88.58         2.84 o                         
   6   1   4          2.78          2.71         0.49 o                         
   7   1   4         30.42         32.22         0.68 o                         
  -7   2   4         14.40         14.55         1.47 o                         
  -6   2   4         46.78         47.48         3.54 o                         
  -5   2   4        171.41        174.13         8.76 o                         
  -4   2   4        149.14        146.99         8.10 o                         
  -3   2   4        351.70        384.88         7.68 o                         
  -2   2   4        922.34        872.44        37.09 o                         
  -1   2   4        962.25        928.95        28.18 o                         
   0   2   4        237.70        226.54         3.76 o                         
   1   2   4        973.08       1000.26        17.49 o                         
   2   2   4        914.45        891.11        10.13 o                         
   3   2   4        353.81        371.99        13.55 o                         
   4   2   4        149.91        146.44         4.61 o                         
   5   2   4        171.91        177.70         5.20 o                         
   6   2   4         45.64         45.90         1.22 o                         
   7   2   4         14.24         13.73         0.76 o                         
  -7   3   4         32.27         29.95         0.84 o                         
  -6   3   4         85.17         86.90         3.37 o                         
  -5   3   4         95.95         91.58         5.55 o                         
  -4   3   4         78.54         71.32         3.92 o                         
  -3   3   4        523.51        551.05        23.18 o                         
  -2   3   4        213.31        195.06         6.01 o                         
  -1   3   4        119.41        128.96         1.51 o                         
   0   3   4          8.37          7.42         0.44 o                         
   1   3   4        117.04        131.45         3.75 o                         
   2   3   4        215.68        213.87         2.84 o                         
   3   3   4        518.04        525.98         9.45 o                         
   4   3   4         76.07         70.37         2.56 o                         
   5   3   4         96.22         95.28         4.44 o                         
   6   3   4         84.52         89.18         5.24 o                         
   7   3   4         32.22         29.47         1.12 o                         
  -7   4   4          8.31          6.98         0.85 o                         
  -6   4   4         14.78         15.64         0.84 o                         
  -5   4   4          1.76          0.95         0.66 o                         
  -4   4   4        162.87        170.52        12.78 o                         
  -3   4   4        162.76        168.47         9.35 o                         
  -2   4   4       1328.10       1446.41        42.16 o                         
  -1   4   4        892.90        868.43        13.92 o                         
   0   4   4         56.78         54.08         0.53 o                         
   1   4   4        895.45        896.22        22.98 o                         
   2   4   4       1340.85       1497.06        32.16 o                         
   3   4   4        161.39        165.80         3.92 o                         
   4   4   4        161.27        175.62         6.89 o                         
   5   4   4          2.01          4.37         0.53 o                         
   6   4   4         14.61         15.74         0.56 o                         
   7   4   4          8.34          8.47         1.08 o                         
  -7   5   4          5.89          6.70         0.83 o                         
  -6   5   4         24.44         27.30         0.91 o                         
  -5   5   4         88.82         90.69         0.99 o                         
  -4   5   4         18.77         22.34         1.79 o                         
  -3   5   4         22.61         26.39         0.89 o                         
  -2   5   4        258.71        254.36         5.34 o                         
  -1   5   4        293.80        279.80         4.47 o                         
   0   5   4        141.44        159.95         3.53 o                         
   1   5   4        294.92        285.80         7.33 o                         
   2   5   4        254.59        259.71        15.86 o                         
   3   5   4         22.64         28.36         1.14 o                         
   4   5   4         19.43         21.66         1.50 o                         
   5   5   4         87.36         87.17         2.53 o                         
   6   5   4         24.66         26.53         0.47 o                         
   7   5   4          5.79          7.92         1.10 o                         
  -7   6   4         24.47         25.95         1.75 o                         
  -6   6   4         34.37         35.81         3.22 o                         
  -5   6   4         32.31         39.29         1.51 o                         
  -4   6   4         11.64         14.13         0.56 o                         
  -3   6   4        370.79        368.71        15.25 o                         
  -2   6   4        371.82        409.05        18.96 o                         
  -1   6   4        285.32        277.12         7.74 o                         
   0   6   4        221.57        220.76         3.71 o                         
   1   6   4        284.94        281.12         6.47 o                         
   2   6   4        370.64        392.09        19.48 o                         
   3   6   4        372.26        381.95         9.33 o                         
   4   6   4         11.89         13.69         1.29 o                         
   5   6   4         32.27         37.85         2.07 o                         
   6   6   4         35.17         38.79         0.61 o                         
   7   6   4         23.97         27.01         2.99 o                         
  -6   7   4          8.20          9.94         0.82 o                         
  -5   7   4         38.76         38.93         0.86 o                         
  -4   7   4         22.30         26.22         0.86 o                         
  -3   7   4         12.90         13.48         0.72 o                         
  -2   7   4        132.30        129.53         3.82 o                         
  -1   7   4        255.92        268.31        10.18 o                         
   0   7   4        385.09        420.38        17.21 o                         
   1   7   4        256.80        270.06         5.21 o                         
   2   7   4        130.38        120.36         4.60 o                         
   3   7   4         13.38         13.56         0.76 o                         
   4   7   4         23.14         27.35         2.29 o                         
   5   7   4         40.27         40.04         2.57 o                         
   6   7   4          8.23          8.17         1.22 o                         
  -6   8   4          7.08          4.89         0.83 o                         
  -5   8   4          2.45          0.80         0.83 o                         
  -4   8   4        104.16        107.25        12.25 o                         
  -3   8   4         25.38         23.45         0.78 o                         
  -2   8   4         99.88         98.44         3.03 o                         
  -1   8   4        149.14        153.61         5.25 o                         
   0   8   4         60.20         60.20         3.90 o                         
   1   8   4        150.69        160.82         8.16 o                         
   2   8   4         99.08        100.24         3.86 o                         
   3   8   4         24.12         25.50         2.19 o                         
   4   8   4        104.19        111.75         9.63 o                         
   5   8   4          2.51          0.54         0.97 o                         
   6   8   4          6.80          7.33         0.54 o                         
  -5   9   4         10.45         12.60         0.76 o                         
  -4   9   4         81.30         80.60         9.59 o                         
  -3   9   4         67.50         65.63         4.58 o                         
  -2   9   4         83.24         84.74         1.33 o                         
  -1   9   4         49.27         48.17         2.27 o                         
   0   9   4         35.38         35.77         1.29 o                         
   1   9   4         49.61         49.89         3.41 o                         
   2   9   4         83.85         87.11         6.11 o                         
   3   9   4         67.58         69.38         5.57 o                         
   4   9   4         81.84         80.35         6.07 o                         
   5   9   4         10.47         10.11         0.54 o                         
  -5  10   4         17.41         16.42         0.81 o                         
  -4  10   4         16.90         16.88         3.86 o                         
  -3  10   4         15.09         15.79         1.40 o                         
  -2  10   4         28.32         27.68         0.43 o                         
  -1  10   4         65.00         66.62         3.80 o                         
   0  10   4         87.73         88.81         5.36 o                         
   1  10   4         64.93         67.66         1.93 o                         
   2  10   4         28.93         26.71         2.22 o                         
   3  10   4         14.91         13.27         0.91 o                         
   4  10   4         16.08         18.27         1.33 o                         
   5  10   4         17.38         14.47         0.53 o                         
  -4  11   4         13.86         15.45         2.21 o                         
  -3  11   4         26.24         27.18         3.61 o                         
  -2  11   4          6.99          8.22         1.27 o                         
  -1  11   4         17.82         21.05         0.51 o                         
   0  11   4         65.74         64.02         2.41 o                         
   1  11   4         17.75         20.28         1.15 o                         
   2  11   4          7.05          7.12         0.42 o                         
   3  11   4         26.12         27.57         1.70 o                         
   4  11   4         13.75         16.40         0.65 o                         
  -3  12   4         35.27         31.74         2.47 o                         
  -2  12   4          3.03          4.10         0.87 o                         
  -1  12   4         11.24         10.64         0.81 o                         
   0  12   4          2.99          4.38         1.28 o                         
   1  12   4         10.67         10.44         0.53 o                         
   2  12   4          2.98          5.04         1.30 o                         
   3  12   4         35.11         31.01         1.54 o                         
  -2  13   4         42.25         36.27         1.28 o                         
  -1  13   4         39.14         36.88         1.37 o                         
   0  13   4          9.09         10.48         0.55 o                         
   1  13   4         39.22         37.78         1.95 o                         
   2  13   4         41.68         37.34         3.21 o                         
   1   0   5         25.87         28.46         0.69 o                         
   2   0   5       1347.75       1371.60        31.73 o                         
   3   0   5         19.84         20.21         1.00 o                         
   4   0   5         30.68         27.86         1.15 o                         
   5   0   5        130.72        128.40         6.44 o                         
   6   0   5          0.72          0.54         0.58 o                         
   7   0   5          2.85          1.97         0.85 o                         
  -7   1   5         28.04         22.62         2.35 o                         
  -6   1   5        209.11        206.59         6.01 o                         
  -5   1   5        257.87        251.61        12.09 o                         
  -4   1   5        112.27        109.32         1.91 o                         
  -3   1   5        250.16        242.99         5.66 o                         
  -2   1   5        378.82        376.27         5.22 o                         
  -1   1   5        247.96        214.86         4.27 o                         
   0   1   5       1233.58       1093.19        30.92 o                         
   1   1   5        247.75        223.35         1.23 o                         
   2   1   5        385.36        379.84         9.27 o                         
   3   1   5        250.92        242.82         5.37 o                         
   4   1   5        108.88        103.40         2.78 o                         
   5   1   5        258.57        256.41         9.45 o                         
   6   1   5        208.17        203.64         6.94 o                         
   7   1   5         28.32         29.26         0.77 o                         
  -7   2   5         13.04         12.46         1.50 o                         
  -6   2   5         36.61         35.30         2.64 o                         
  -5   2   5         29.37         32.01         3.75 o                         
  -4   2   5        153.62        159.55         8.82 o                         
  -3   2   5        707.94        716.76         6.30 o                         
  -2   2   5        532.30        536.54        12.81 o                         
  -1   2   5        534.40        498.26        15.08 o                         
   0   2   5         65.05         51.67         1.03 o                         
   1   2   5        534.92        534.89         4.46 o                         
   2   2   5        535.23        537.78         9.27 o                         
   3   2   5        703.23        697.60        17.66 o                         
   4   2   5        153.60        155.97         5.09 o                         
   5   2   5         30.10         31.59         0.88 o                         
   6   2   5         36.98         34.45         1.11 o                         
   7   2   5         12.73         11.29         0.75 o                         
  -7   3   5         23.59         23.79         0.71 o                         
  -6   3   5          3.29          4.45         0.67 o                         
  -5   3   5        164.27        163.91        15.70 o                         
  -4   3   5        129.05        123.04         6.92 o                         
  -3   3   5         23.95         26.55         2.10 o                         
  -2   3   5        124.02        111.35         2.77 o                         
  -1   3   5       1203.86       1265.27        43.24 o                         
   0   3   5         58.29         58.60         1.03 o                         
   1   3   5       1226.22       1312.73        39.33 o                         
   2   3   5        122.38        119.14         2.49 o                         
   3   3   5         24.08         28.57         1.52 o                         
   4   3   5        127.92        125.47         5.25 o                         
   5   3   5        160.19        168.12         9.72 o                         
   6   3   5          3.36          3.89         0.96 o                         
   7   3   5         23.39         25.52         0.58 o                         
  -7   4   5         38.48         36.16         2.12 o                         
  -6   4   5          2.43          0.58         0.73 o                         
  -5   4   5          0.02         -0.11         0.71 o                         
  -4   4   5        143.66        156.89        10.25 o                         
  -3   4   5        161.83        158.06         7.51 o                         
  -2   4   5        190.45        197.97         4.49 o                         
  -1   4   5        310.15        319.63         4.39 o                         
   0   4   5        321.20        369.85         8.38 o                         
   1   4   5        313.66        329.44         8.73 o                         
   2   4   5        186.82        203.72         4.93 o                         
   3   4   5        164.22        161.22         3.36 o                         
   4   4   5        145.44        161.76         7.20 o                         
   5   4   5          0.00         -0.37         0.37 o                         
   6   4   5          2.52          2.87         0.75 o                         
   7   4   5         38.40         34.78         2.01 o                         
  -7   5   5         10.67          9.34         0.85 o                         
  -6   5   5         69.03         75.05         0.92 o                         
  -5   5   5         63.94         68.88         4.25 o                         
  -4   5   5         74.09         69.58         3.83 o                         
  -3   5   5        327.06        336.22        10.20 o                         
  -2   5   5         19.75         19.27         1.56 o                         
  -1   5   5        452.25        456.61        10.83 o                         
   0   5   5       1389.62       1394.52        10.89 o                         
   1   5   5        446.17        460.15        12.17 o                         
   2   5   5         19.84         19.53         0.49 o                         
   3   5   5        324.76        340.37         6.11 o                         
   4   5   5         71.55         68.61         2.97 o                         
   5   5   5         65.40         69.93         4.73 o                         
   6   5   5         69.20         72.53         2.17 o                         
   7   5   5         10.77         11.64         0.65 o                         
  -6   6   5         10.88         10.95         0.74 o                         
  -5   6   5         25.29         24.76         0.54 o                         
  -4   6   5         14.99         16.98         0.64 o                         
  -3   6   5        216.58        207.16         8.95 o                         
  -2   6   5        211.65        213.41         5.49 o                         
  -1   6   5         26.16         30.24         0.87 o                         
   0   6   5        112.22        104.76         2.03 o                         
   1   6   5         25.09         29.29         1.41 o                         
   2   6   5        215.45        235.18         9.64 o                         
   3   6   5        216.19        222.52         7.83 o                         
   4   6   5         14.16         15.92         1.61 o                         
   5   6   5         26.04         24.97         2.15 o                         
   6   6   5         10.91         10.74         0.59 o                         
  -6   7   5         26.08         25.92         0.86 o                         
  -5   7   5         26.50         31.05         0.85 o                         
  -4   7   5         44.47         46.45         0.89 o                         
  -3   7   5          0.18         -0.10         0.50 o                         
  -2   7   5        129.41        135.68         3.32 o                         
  -1   7   5        298.74        306.95         3.36 o                         
   0   7   5        420.56        389.39         7.77 o                         
   1   7   5        298.32        306.82         8.49 o                         
   2   7   5        131.06        137.53         6.84 o                         
   3   7   5          0.27          0.33         0.63 o                         
   4   7   5         46.28         47.14         2.37 o                         
   5   7   5         26.44         27.88         2.51 o                         
   6   7   5         26.21         28.60         3.13 o                         
  -6   8   5          1.06         -1.13         0.76 o                         
  -5   8   5          9.75         11.96         0.80 o                         
  -4   8   5         48.74         47.24         4.57 o                         
  -3   8   5         71.24         70.52         2.11 o                         
  -2   8   5        229.81        228.36         5.63 o                         
  -1   8   5        165.01        177.10         6.82 o                         
   0   8   5         11.17         12.59         1.24 o                         
   1   8   5        166.58        176.40         6.95 o                         
   2   8   5        228.48        227.08        13.54 o                         
   3   8   5         70.94         72.48         2.07 o                         
   4   8   5         48.30         49.21         5.45 o                         
   5   8   5          9.79         11.30         2.04 o                         
   6   8   5          1.00          1.42         2.22 o                         
  -5   9   5         32.11         32.51         0.83 o                         
  -4   9   5         41.48         38.96         5.05 o                         
  -3   9   5         22.21         22.59         1.66 o                         
  -2   9   5         15.09         16.09         0.92 o                         
  -1   9   5        199.91        194.91         6.04 o                         
   0   9   5          0.55          1.11         0.65 o                         
   1   9   5        202.65        210.40        12.40 o                         
   2   9   5         15.18         15.81         0.99 o                         
   3   9   5         22.42         25.01         2.10 o                         
   4   9   5         41.67         45.62         3.65 o                         
   5   9   5         32.18         33.11         2.28 o                         
  -5  10   5          6.13          3.05         0.78 o                         
  -4  10   5          3.93          3.05         0.96 o                         
  -3  10   5        107.19         97.63         3.52 o                         
  -2  10   5          8.15          9.17         1.30 o                         
  -1  10   5          6.71          8.43         1.70 o                         
   0  10   5        122.97        122.59         6.76 o                         
   1  10   5          6.16          7.55         0.72 o                         
   2  10   5          7.95          9.53         0.92 o                         
   3  10   5        106.72        108.57         5.07 o                         
   4  10   5          4.08          8.70         3.83 o                         
   5  10   5          5.88          6.76         0.52 o                         
  -4  11   5         33.80         31.83         4.72 o                         
  -3  11   5         12.05         12.42         0.61 o                         
  -2  11   5         35.01         33.86         1.07 o                         
  -1  11   5         23.97         22.37         1.21 o                         
   0  11   5        132.36        130.96         8.22 o                         
   1  11   5         24.59         22.65         1.20 o                         
   2  11   5         34.95         33.85         2.64 o                         
   3  11   5         12.14         13.54         2.20 o                         
   4  11   5         33.19         31.03         2.59 o                         
  -3  12   5         11.44         14.10         1.74 o                         
  -2  12   5         38.79         38.42         1.90 o                         
  -1  12   5          4.79          4.83         1.09 o                         
   0  12   5          2.75          2.38         0.76 o                         
   1  12   5          4.90          6.01         0.75 o                         
   2  12   5         38.42         35.64         4.09 o                         
   3  12   5         11.33         11.94         1.42 o                         
  -2  13   5          7.46          7.81         0.86 o                         
  -1  13   5          5.00          4.87         0.40 o                         
   0  13   5          3.01          3.04         0.44 o                         
   1  13   5          5.13          4.53         0.40 o                         
   2  13   5          7.73          7.63         0.92 o                         
   0   0   6         77.96         71.47         2.12 o                         
   1   0   6        852.67        828.92        24.38 o                         
   2   0   6         31.51         27.04         0.61 o                         
   3   0   6       1116.54       1138.58        23.51 o                         
   4   0   6         11.13          6.98         0.94 o                         
   5   0   6         25.54         27.25         0.80 o                         
   6   0   6          3.84          4.97         0.47 o                         
   7   0   6          0.36          0.39         0.65 o                         
  -7   1   6         53.33         49.70         2.30 o                         
  -6   1   6        116.44        113.39         4.48 o                         
  -5   1   6        263.34        258.72         8.79 o                         
  -4   1   6        177.51        179.15         1.58 o                         
  -3   1   6         36.87         41.43         0.55 o                         
  -2   1   6        266.78        237.19         5.94 o                         
  -1   1   6        405.02        343.02         8.75 o                         
   0   1   6          0.03          0.42         0.45 o                         
   1   1   6        408.00        373.62         3.23 o                         
   2   1   6        268.94        243.69         7.50 o                         
   3   1   6         36.34         41.59         0.93 o                         
   4   1   6        177.35        179.29         4.53 o                         
   5   1   6        264.07        263.32        11.33 o                         
   6   1   6        116.26        112.58         2.97 o                         
   7   1   6         53.02         49.24         1.87 o                         
  -7   2   6         38.08         34.22         0.71 o                         
  -6   2   6          2.90          2.35         1.97 o                         
  -5   2   6         19.44         16.16         0.69 o                         
  -4   2   6        299.11        300.82         1.89 o                         
  -3   2   6         29.36         27.97         1.66 o                         
  -2   2   6       1105.13       1120.48        15.23 o                         
  -1   2   6        224.89        235.76         7.83 o                         
   0   2   6          4.21          2.45         0.48 o                         
   1   2   6        223.51        246.35         2.61 o                         
   2   2   6       1115.46       1172.07        17.25 o                         
   3   2   6         28.53         28.69         0.76 o                         
   4   2   6        294.74        300.33        10.23 o                         
   5   2   6         19.81         18.90         1.28 o                         
   6   2   6          2.85          3.45         0.59 o                         
   7   2   6         38.33         34.48         1.04 o                         
  -7   3   6          1.43          1.46         1.26 o                         
  -6   3   6         92.63         93.51         8.81 o                         
  -5   3   6         41.04         39.52         2.25 o                         
  -4   3   6        190.07        214.99        13.89 o                         
  -3   3   6         48.03         50.56         1.01 o                         
  -2   3   6         72.98         63.98         1.59 o                         
  -1   3   6        108.39        106.19         0.51 o                         
   0   3   6       1156.73       1130.41        15.01 o                         
   1   3   6        107.87        110.46         2.37 o                         
   2   3   6         72.14         69.77         2.33 o                         
   3   3   6         47.48         54.65         0.60 o                         
   4   3   6        191.73        218.58         5.60 o                         
   5   3   6         40.82         40.90         1.90 o                         
   6   3   6         92.99         97.25         3.73 o                         
   7   3   6          1.46          2.52         0.78 o                         
  -7   4   6         10.90          5.49         2.12 o                         
  -6   4   6         79.16         74.82         4.02 o                         
  -5   4   6         30.21         30.70         2.18 o                         
  -4   4   6        107.98        110.29         4.10 o                         
  -3   4   6        148.60        145.43         3.64 o                         
  -2   4   6        313.06        291.54         6.88 o                         
  -1   4   6         30.08         30.71         1.38 o                         
   0   4   6         47.60         63.92         1.04 o                         
   1   4   6         31.23         31.47         0.72 o                         
   2   4   6        305.95        298.14         7.08 o                         
   3   4   6        146.24        152.69         5.04 o                         
   4   4   6        109.93        118.50         4.90 o                         
   5   4   6         30.59         33.80         1.01 o                         
   6   4   6         79.26         80.14         2.54 o                         
   7   4   6         11.12         11.14         0.60 o                         
  -7   5   6          8.10          2.81         3.00 o                         
  -6   5   6         13.74         13.25         0.69 o                         
  -5   5   6         94.30         99.68         5.77 o                         
  -4   5   6          8.58          6.95         0.61 o                         
  -3   5   6         32.52         35.01         1.72 o                         
  -2   5   6        221.10        226.11         2.52 o                         
  -1   5   6        510.58        505.80         6.03 o                         
   0   5   6         19.12         15.70         0.48 o                         
   1   5   6        504.36        508.02        10.56 o                         
   2   5   6        220.45        239.41         7.19 o                         
   3   5   6         32.38         36.10         2.30 o                         
   4   5   6          8.03          8.01         1.41 o                         
   5   5   6         96.30        100.44         4.53 o                         
   6   5   6         13.93         15.40         0.52 o                         
   7   5   6          8.01          8.26         0.55 o                         
  -6   6   6          4.40          5.23         0.52 o                         
  -5   6   6          8.74          8.94         0.52 o                         
  -4   6   6         26.60         28.07         1.84 o                         
  -3   6   6         40.89         44.18         1.93 o                         
  -2   6   6        165.81        163.76         2.10 o                         
  -1   6   6        309.92        305.05         4.21 o                         
   0   6   6        188.06        199.26         2.05 o                         
   1   6   6        309.55        299.84        10.29 o                         
   2   6   6        165.86        169.60         8.95 o                         
   3   6   6         41.94         48.12         1.01 o                         
   4   6   6         26.85         29.65         0.63 o                         
   5   6   6          8.37          9.56         0.64 o                         
   6   6   6          4.29          3.71         0.52 o                         
  -6   7   6          4.15          4.19         0.84 o                         
  -5   7   6         62.55         68.11         0.92 o                         
  -4   7   6         18.49         18.95         0.76 o                         
  -3   7   6         52.48         50.20         2.28 o                         
  -2   7   6         30.23         29.80         0.60 o                         
  -1   7   6        291.83        283.53         4.53 o                         
   0   7   6        112.76        119.68         3.39 o                         
   1   7   6        290.48        283.25         9.09 o                         
   2   7   6         30.70         31.02         0.66 o                         
   3   7   6         52.10         53.65         2.82 o                         
   4   7   6         18.35         21.05         0.74 o                         
   5   7   6         63.31         70.40         4.07 o                         
   6   7   6          4.17          3.81         0.55 o                         
  -6   8   6          2.94          3.68         0.78 o                         
  -5   8   6         25.78         26.93         0.83 o                         
  -4   8   6          6.99         11.21         3.83 o                         
  -3   8   6        234.60        222.26         7.42 o                         
  -2   8   6         64.48         64.53         1.19 o                         
  -1   8   6         14.96         12.99         0.55 o                         
   0   8   6         81.02         87.78         1.71 o                         
   1   8   6         14.54         13.88         0.43 o                         
   2   8   6         63.17         65.05         5.09 o                         
   3   8   6        234.20        247.27        10.66 o                         
   4   8   6          7.26          6.47         0.82 o                         
   5   8   6         26.02         28.66         1.98 o                         
   6   8   6          3.02          4.59         0.52 o                         
  -5   9   6          0.46          4.33         0.81 o                         
  -4   9   6         47.75         49.32         3.30 o                         
  -3   9   6          5.79          5.60         0.50 o                         
  -2   9   6         34.19         36.54         1.44 o                         
  -1   9   6          1.54          1.18         0.92 o                         
   0   9   6        494.01        495.33        20.39 o                         
   1   9   6          1.54          3.00         1.57 o                         
   2   9   6         33.87         37.95         3.51 o                         
   3   9   6          5.93          7.51         1.04 o                         
   4   9   6         48.64         54.53         4.88 o                         
   5   9   6          0.48          0.63         0.52 o                         
  -5  10   6          1.35          0.92         0.72 o                         
  -4  10   6         96.43         89.75        11.27 o                         
  -3  10   6         21.11         17.99         0.59 o                         
  -2  10   6        107.83        110.46         3.68 o                         
  -1  10   6         21.46         21.38         0.96 o                         
   0  10   6         60.25         60.02         3.88 o                         
   1  10   6         21.54         20.41         1.32 o                         
   2  10   6        109.12        107.24         9.87 o                         
   3  10   6         21.04         20.18         1.01 o                         
   4  10   6         96.02         95.36         7.20 o                         
   5  10   6          1.34          3.33         1.59 o                         
  -4  11   6         24.67         20.59         2.17 o                         
  -3  11   6          9.38          7.06         0.48 o                         
  -2  11   6          5.30          4.27         0.40 o                         
  -1  11   6        134.05        131.83         5.58 o                         
   0  11   6          0.44         -0.13         0.48 o                         
   1  11   6        132.56        131.29        11.70 o                         
   2  11   6          5.34          6.82         0.94 o                         
   3  11   6          9.23         10.47         0.73 o                         
   4  11   6         24.48         24.08         3.23 o                         
  -3  12   6         46.23         42.29         4.24 o                         
  -2  12   6          3.22          5.70         1.90 o                         
  -1  12   6         36.44         34.13         0.66 o                         
   0  12   6          1.50          2.73         1.05 o                         
   1  12   6         36.72         36.69         2.14 o                         
   2  12   6          3.22          3.94         0.82 o                         
   3  12   6         46.12         44.48         3.43 o                         
  -1  13   6          4.38          6.40         0.47 o                         
   0  13   6          4.05          6.38         0.98 o                         
   1  13   6          4.30          4.99         0.64 o                         
   1   0   7          4.23          2.36         0.52 o                         
   2   0   7       2521.45       2541.47        62.22 o                         
   3   0   7         16.34         19.60         0.42 o                         
   4   0   7        298.12        286.42         3.57 o                         
   5   0   7          8.84          9.26         0.43 o                         
   6   0   7          2.68          3.13         0.44 o                         
   7   0   7         20.28         16.99         1.49 o                         
  -7   1   7          6.47          5.92         0.51 o                         
  -6   1   7         70.54         67.18         4.13 o                         
  -5   1   7         54.32         57.58         2.83 o                         
  -4   1   7        186.12        194.96         1.17 o                         
  -3   1   7         12.08         14.05         0.81 o                         
  -2   1   7        527.86        510.15         7.85 o                         
  -1   1   7        334.08        326.37         5.54 o                         
   0   1   7         70.35         75.25         4.76 o                         
   1   1   7        340.25        352.44         3.26 o                         
   2   1   7        525.45        514.36        12.57 o                         
   3   1   7         11.90         15.00         0.79 o                         
   4   1   7        188.04        192.93         4.68 o                         
   5   1   7         53.28         55.67         2.12 o                         
   6   1   7         71.89         75.46         3.55 o                         
   7   1   7          6.44          6.37         1.00 o                         
  -7   2   7         10.65          8.87         1.41 o                         
  -6   2   7         32.64         30.28         2.96 o                         
  -5   2   7          4.01          4.01         0.63 o                         
  -4   2   7         92.62         90.50         3.10 o                         
  -3   2   7        827.92        791.75        11.06 o                         
  -2   2   7        101.29         83.72         2.60 o                         
  -1   2   7        320.48        290.26         6.47 o                         
   0   2   7        175.72        190.09         4.19 o                         
   1   2   7        321.75        306.14         3.92 o                         
   2   2   7        103.14         93.35         2.75 o                         
   3   2   7        826.02        829.42        13.05 o                         
   4   2   7         90.97         91.02         3.66 o                         
   5   2   7          3.87          3.55         0.60 o                         
   6   2   7         32.52         32.16         2.06 o                         
   7   2   7         11.00          9.20         0.50 o                         
  -7   3   7         41.32         38.09         0.94 o                         
  -6   3   7         16.41         18.16         0.87 o                         
  -5   3   7        144.99        142.19         8.18 o                         
  -4   3   7        159.44        150.64         1.54 o                         
  -3   3   7        138.51        143.01         5.71 o                         
  -2   3   7         47.55         41.56         1.08 o                         
  -1   3   7        607.19        614.03        17.28 o                         
   0   3   7        297.70        372.04         3.90 o                         
   1   3   7        609.51        632.92         8.95 o                         
   2   3   7         46.87         44.15         0.75 o                         
   3   3   7        139.71        158.04         2.07 o                         
   4   3   7        160.04        157.41         6.69 o                         
   5   3   7        147.10        153.66         6.79 o                         
   6   3   7         16.44         17.93         0.50 o                         
   7   3   7         41.82         38.72         0.96 o                         
  -7   4   7         23.34         18.94         0.63 o                         
  -6   4   7          7.88          8.11         0.69 o                         
  -5   4   7          1.73          1.67         0.60 o                         
  -4   4   7         89.77         85.80         4.92 o                         
  -3   4   7        637.29        598.89        12.01 o                         
  -2   4   7         10.05          7.67         0.47 o                         
  -1   4   7        149.65        141.31         1.97 o                         
   0   4   7          0.32          0.70         0.35 o                         
   1   4   7        147.51        145.06         4.29 o                         
   2   4   7          9.60          8.49         0.42 o                         
   3   4   7        635.29        665.48        12.04 o                         
   4   4   7         89.07         90.23         2.72 o                         
   5   4   7          1.56          2.86         0.47 o                         
   6   4   7          8.09         10.08         1.64 o                         
   7   4   7         23.41         21.58         1.53 o                         
  -6   5   7         33.09         33.18         2.64 o                         
  -5   5   7         33.18         33.91         1.83 o                         
  -4   5   7         25.68         24.49         0.61 o                         
  -3   5   7        109.87        108.89         2.61 o                         
  -2   5   7          4.19          5.77         0.80 o                         
  -1   5   7         20.38         23.26         0.74 o                         
   0   5   7        521.71        552.40         9.95 o                         
   1   5   7         19.72         23.46         0.41 o                         
   2   5   7          3.89          5.80         0.62 o                         
   3   5   7        110.53        113.53         3.02 o                         
   4   5   7         27.05         28.70         0.50 o                         
   5   5   7         32.76         35.08         2.31 o                         
   6   5   7         33.96         34.39         1.91 o                         
  -6   6   7          5.52          8.27         1.66 o                         
  -5   6   7          0.89          0.80         0.50 o                         
  -4   6   7         98.12        102.02         4.18 o                         
  -3   6   7         68.10         67.25         2.16 o                         
  -2   6   7        694.78        674.09        15.02 o                         
  -1   6   7        139.12        140.46         3.61 o                         
   0   6   7         37.50         43.62         1.03 o                         
   1   6   7        138.25        146.65         4.32 o                         
   2   6   7        688.00        714.92        21.52 o                         
   3   6   7         68.16         73.49         2.84 o                         
   4   6   7         99.22        105.22         4.50 o                         
   5   6   7          0.95         -0.17         1.33 o                         
   6   6   7          5.58          6.15         1.54 o                         
  -6   7   7         37.48         44.14         0.85 o                         
  -5   7   7         17.56         19.66         0.84 o                         
  -4   7   7         69.19         68.58         4.05 o                         
  -3   7   7          9.43          8.58         0.46 o                         
  -2   7   7        277.94        289.50         7.76 o                         
  -1   7   7         20.01         18.34         0.81 o                         
   0   7   7        183.98        190.03         3.88 o                         
   1   7   7         20.78         19.42         1.14 o                         
   2   7   7        279.15        299.37        10.52 o                         
   3   7   7          9.42          9.81         0.59 o                         
   4   7   7         68.61         74.57         3.70 o                         
   5   7   7         17.51         19.48         2.33 o                         
   6   7   7         36.70         42.22         4.39 o                         
  -5   8   7          2.79          4.58         0.80 o                         
  -4   8   7         25.00         23.96         1.51 o                         
  -3   8   7         39.75         40.22         2.12 o                         
  -2   8   7         24.49         25.84         1.12 o                         
  -1   8   7        102.49        108.08         1.58 o                         
   0   8   7          6.13          7.70         0.39 o                         
   1   8   7        101.20        104.37         3.58 o                         
   2   8   7         25.37         29.14         2.75 o                         
   3   8   7         40.74         45.04         2.81 o                         
   4   8   7         25.46         28.08         1.62 o                         
   5   8   7          2.70          3.07         0.58 o                         
  -5   9   7         27.90         32.77         0.84 o                         
  -4   9   7          7.93          6.91         0.58 o                         
  -3   9   7         14.32         14.44         0.47 o                         
  -2   9   7         23.14         21.72         1.40 o                         
  -1   9   7        266.22        260.97         7.12 o                         
   0   9   7          5.97          8.06         0.90 o                         
   1   9   7        267.01        263.58        11.80 o                         
   2   9   7         22.84         20.48         1.65 o                         
   3   9   7         14.32         12.53         0.76 o                         
   4   9   7          8.00          8.06         0.81 o                         
   5   9   7         27.06         27.87         4.06 o                         
  -4  10   7         18.25         18.39         2.48 o                         
  -3  10   7        110.95        101.30         4.38 o                         
  -2  10   7          6.66          6.08         0.41 o                         
  -1  10   7         25.95         26.01         1.46 o                         
   0  10   7          4.22          5.43         1.31 o                         
   1  10   7         26.62         26.43         1.87 o                         
   2  10   7          6.27          8.28         1.48 o                         
   3  10   7        111.33        108.05         5.99 o                         
   4  10   7         18.36         19.84         2.13 o                         
  -4  11   7         12.55         12.09         0.55 o                         
  -3  11   7         13.26         12.73         0.78 o                         
  -2  11   7          2.35          4.31         0.40 o                         
  -1  11   7          9.13          9.27         0.48 o                         
   0  11   7         42.77         44.09         2.69 o                         
   1  11   7          9.48          9.37         0.52 o                         
   2  11   7          2.34          2.43         0.53 o                         
   3  11   7         13.29         13.00         0.66 o                         
   4  11   7         12.40         12.95         2.79 o                         
  -3  12   7          6.23          6.56         0.51 o                         
  -2  12   7         48.81         44.49         1.98 o                         
  -1  12   7          2.26          1.95         1.29 o                         
   0  12   7          6.58          7.91         1.02 o                         
   1  12   7          2.23          1.50         1.74 o                         
   2  12   7         49.17         43.65         3.50 o                         
   3  12   7          6.15          8.91         1.75 o                         
  -1  13   7          0.83          2.11         0.45 o                         
   0  13   7         71.18         73.42         4.23 o                         
   1  13   7          0.89          2.09         0.66 o                         
   0   0   8         55.62         58.76         2.68 o                         
   1   0   8        155.11        152.28         2.17 o                         
   2   0   8          1.47          1.77         0.53 o                         
   3   0   8        503.44        470.96         9.18 o                         
   4   0   8         96.12         99.67         2.37 o                         
   5   0   8         32.49         30.60         1.00 o                         
   6   0   8         51.77         48.49         1.84 o                         
   7   0   8         18.01         17.13         0.87 o                         
  -7   1   8         30.12         25.97         0.95 o                         
  -6   1   8         13.22         16.55         1.30 o                         
  -5   1   8         78.33         75.23         3.05 o                         
  -4   1   8         31.46         29.36         0.70 o                         
  -3   1   8        320.24        355.29         8.43 o                         
  -2   1   8        115.93        109.45         4.10 o                         
  -1   1   8        188.26        177.39         5.75 o                         
   0   1   8         42.10         50.73         2.65 o                         
   1   1   8        191.96        192.87         1.62 o                         
   2   1   8        114.56        112.31         0.57 o                         
   3   1   8        321.72        358.43        10.38 o                         
   4   1   8         31.90         29.93         0.89 o                         
   5   1   8         77.76         75.72         1.95 o                         
   6   1   8         12.71         14.54         0.85 o                         
   7   1   8         30.92         29.61         1.35 o                         
  -7   2   8         11.37          9.95         0.53 o                         
  -6   2   8         10.08          8.65         0.64 o                         
  -5   2   8        129.05        120.11         4.91 o                         
  -4   2   8         18.25         21.29         0.99 o                         
  -3   2   8        235.48        229.75         3.92 o                         
  -2   2   8        451.51        411.00        15.19 o                         
  -1   2   8        115.31        100.96         2.58 o                         
   0   2   8        632.93        610.10         9.44 o                         
   1   2   8        114.25        105.44         0.82 o                         
   2   2   8        450.32        436.24         3.73 o                         
   3   2   8        234.19        235.33         4.10 o                         
   4   2   8         18.87         19.66         0.69 o                         
   5   2   8        128.55        128.11         3.77 o                         
   6   2   8         10.20          8.39         0.63 o                         
   7   2   8         11.52         10.80         0.45 o                         
  -7   3   8          5.43          5.14         0.66 o                         
  -6   3   8        103.55         95.04         7.70 o                         
  -5   3   8          9.69         10.20         0.63 o                         
  -4   3   8         30.56         26.32         1.21 o                         
  -3   3   8         47.16         43.67         1.60 o                         
  -2   3   8         35.50         36.24         1.23 o                         
  -1   3   8        165.66        153.70         4.75 o                         
   0   3   8        974.59        988.44        32.50 o                         
   1   3   8        166.41        155.41         3.37 o                         
   2   3   8         34.46         38.74         0.78 o                         
   3   3   8         48.24         50.32         0.73 o                         
   4   3   8         29.79         29.33         0.77 o                         
   5   3   8          9.58         10.15         0.47 o                         
   6   3   8        105.24        107.22         3.25 o                         
   7   3   8          5.63          7.06         0.55 o                         
  -6   4   8          6.35          5.41         0.55 o                         
  -5   4   8          5.59          8.96         2.18 o                         
  -4   4   8        287.39        272.24        11.71 o                         
  -3   4   8         47.32         41.44         1.07 o                         
  -2   4   8        562.33        582.87        14.92 o                         
  -1   4   8        113.85        102.24         2.50 o                         
   0   4   8        109.66        116.17         1.72 o                         
   1   4   8        112.12        103.31         1.37 o                         
   2   4   8        562.72        605.81        11.34 o                         
   3   4   8         46.65         44.96         1.01 o                         
   4   4   8        284.59        282.28        11.55 o                         
   5   4   8          5.38          7.56         0.77 o                         
   6   4   8          6.41          6.97         0.64 o                         
  -6   5   8         70.72         73.46         4.44 o                         
  -5   5   8         66.95         63.23         3.61 o                         
  -4   5   8         30.35         34.32         1.06 o                         
  -3   5   8         22.26         23.04         0.78 o                         
  -2   5   8         28.87         28.35         0.43 o                         
  -1   5   8        339.36        342.57         0.86 o                         
   0   5   8        102.86         97.27         2.64 o                         
   1   5   8        340.52        348.93         9.63 o                         
   2   5   8         30.12         32.35         0.92 o                         
   3   5   8         22.05         26.15         0.73 o                         
   4   5   8         31.19         37.09         2.06 o                         
   5   5   8         67.38         70.41         4.45 o                         
   6   5   8         70.31         68.79         3.37 o                         
  -6   6   8          0.12         -0.41         0.46 o                         
  -5   6   8         27.17         25.77         1.09 o                         
  -4   6   8          6.85          6.49         0.45 o                         
  -3   6   8        272.17        266.44         7.65 o                         
  -2   6   8         53.35         51.08         1.38 o                         
  -1   6   8        233.86        240.41         3.22 o                         
   0   6   8         41.85         37.10         1.04 o                         
   1   6   8        233.53        237.21         9.82 o                         
   2   6   8         53.33         54.84         1.62 o                         
   3   6   8        270.48        295.37         9.15 o                         
   4   6   8          6.51          6.33         0.46 o                         
   5   6   8         27.33         26.03         0.79 o                         
   6   6   8          0.08          0.87         0.47 o                         
  -6   7   8         10.32          2.59         0.85 o                         
  -5   7   8         70.18         71.98         2.31 o                         
  -4   7   8         23.65         23.07         2.72 o                         
  -3   7   8          3.95          3.88         0.66 o                         
  -2   7   8         36.83         35.79         0.88 o                         
  -1   7   8        159.31        155.65         2.42 o                         
   0   7   8        111.96        108.14         3.99 o                         
   1   7   8        157.06        155.54         5.58 o                         
   2   7   8         36.44         37.70         1.67 o                         
   3   7   8          3.86          4.93         0.41 o                         
   4   7   8         24.43         25.90         1.26 o                         
   5   7   8         69.94         72.53         4.02 o                         
   6   7   8         10.08          9.52         0.70 o                         
  -5   8   8         20.59         25.77         0.84 o                         
  -4   8   8         33.63         30.50         3.03 o                         
  -3   8   8         72.92         74.17         3.50 o                         
  -2   8   8        113.64        116.31         2.86 o                         
  -1   8   8        104.10        105.84         2.30 o                         
   0   8   8        182.55        177.49         4.94 o                         
   1   8   8        105.90        103.95         3.86 o                         
   2   8   8        115.91        128.33         6.25 o                         
   3   8   8         74.05         79.44         3.19 o                         
   4   8   8         33.02         33.77         1.73 o                         
   5   8   8         20.05         20.99         0.89 o                         
  -5   9   8          0.89          1.01         0.83 o                         
  -4   9   8         66.37         55.78         3.91 o                         
  -3   9   8         27.32         28.22         2.10 o                         
  -2   9   8         22.59         23.10         0.73 o                         
  -1   9   8         31.79         31.44         1.25 o                         
   0   9   8        149.60        150.59         6.26 o                         
   1   9   8         32.05         28.44         1.29 o                         
   2   9   8         23.29         25.90         1.71 o                         
   3   9   8         27.28         29.35         0.58 o                         
   4   9   8         65.43         61.87         2.76 o                         
   5   9   8          0.90          1.18         0.45 o                         
  -4  10   8         12.96         12.75         0.58 o                         
  -3  10   8         15.56         13.92         0.89 o                         
  -2  10   8         41.30         40.83         2.24 o                         
  -1  10   8          0.04         -0.69         0.46 o                         
   0  10   8         55.48         58.48         2.60 o                         
   1  10   8          0.07          1.53         0.72 o                         
   2  10   8         42.47         42.73         2.29 o                         
   3  10   8         15.89         16.03         1.13 o                         
   4  10   8         12.87         12.46         1.24 o                         
  -3  11   8         12.48         11.26         0.46 o                         
  -2  11   8         14.38         13.92         0.38 o                         
  -1  11   8         49.47         45.20         1.83 o                         
   0  11   8         39.34         39.54         2.81 o                         
   1  11   8         50.60         47.74         4.17 o                         
   2  11   8         14.22         14.22         1.92 o                         
   3  11   8         12.63         13.37         0.58 o                         
  -2  12   8          2.27          1.46         0.61 o                         
  -1  12   8          9.82         11.07         0.96 o                         
   0  12   8          3.62          1.32         0.65 o                         
   1  12   8          9.98          8.45         0.44 o                         
   2  12   8          2.22          3.81         0.99 o                         
   1   0   9          0.81          0.39         0.58 o                         
   2   0   9        104.47        104.02         4.60 o                         
   3   0   9         48.55         52.83         1.69 o                         
   4   0   9          5.18          7.21         0.63 o                         
   5   0   9         63.45         63.60         1.39 o                         
   6   0   9         15.94         14.87         1.13 o                         
   7   0   9          5.15          6.22         0.55 o                         
  -7   1   9         10.41         11.15         0.48 o                         
  -6   1   9         50.79         47.17         1.41 o                         
  -5   1   9         28.02         26.61         0.79 o                         
  -4   1   9         26.09         27.62         0.79 o                         
  -3   1   9         44.27         39.97         0.40 o                         
  -2   1   9        253.29        249.88         7.56 o                         
  -1   1   9        436.39        449.39        13.79 o                         
   0   1   9        414.89        397.76        20.76 o                         
   1   1   9        434.63        470.34         9.45 o                         
   2   1   9        252.94        254.35         1.86 o                         
   3   1   9         43.09         40.90         1.50 o                         
   4   1   9         24.75         24.75         0.86 o                         
   5   1   9         27.78         26.45         1.54 o                         
   6   1   9         51.32         49.96         2.87 o                         
   7   1   9         10.42          9.51         1.01 o                         
  -7   2   9         27.65         23.69         1.15 o                         
  -6   2   9         11.99         12.99         1.75 o                         
  -5   2   9          2.64          5.02         1.14 o                         
  -4   2   9        242.46        240.27         5.72 o                         
  -3   2   9         47.88         47.13         1.78 o                         
  -2   2   9        315.89        326.84        10.27 o                         
  -1   2   9        322.25        324.64         6.72 o                         
   0   2   9         12.72         24.19         0.77 o                         
   1   2   9        319.76        337.82         2.42 o                         
   2   2   9        314.42        341.68         2.68 o                         
   3   2   9         48.73         51.00         0.74 o                         
   4   2   9        242.39        253.24         7.04 o                         
   5   2   9          2.87          4.53         0.49 o                         
   6   2   9         11.82         14.51         0.48 o                         
   7   2   9         27.68         23.63         0.66 o                         
  -6   3   9         10.55          8.59         1.88 o                         
  -5   3   9         50.36         49.77         2.53 o                         
  -4   3   9        153.40        148.32         4.38 o                         
  -3   3   9          8.59          8.82         0.76 o                         
  -2   3   9         46.13         42.34         1.76 o                         
  -1   3   9        217.76        203.15         4.35 o                         
   0   3   9        158.93        192.73         4.09 o                         
   1   3   9        218.73        217.92         3.01 o                         
   2   3   9         46.72         47.63         0.66 o                         
   3   3   9          8.46          8.90         0.61 o                         
   4   3   9        152.52        158.89         5.18 o                         
   5   3   9         49.95         53.54         2.07 o                         
   6   3   9         10.67          8.04         0.72 o                         
  -6   4   9         15.38         14.63         1.29 o                         
  -5   4   9         67.58         60.85         2.68 o                         
  -4   4   9         19.20         17.90         1.00 o                         
  -3   4   9         84.51         80.63         1.50 o                         
  -2   4   9         48.37         45.70         1.02 o                         
  -1   4   9        695.50        757.96        20.38 o                         
   0   4   9        684.23        666.54        13.99 o                         
   1   4   9        692.35        738.36         7.47 o                         
   2   4   9         47.86         48.07         1.37 o                         
   3   4   9         81.22         83.87         1.47 o                         
   4   4   9         18.68         21.02         1.10 o                         
   5   4   9         68.50         70.31         2.11 o                         
   6   4   9         15.43         15.84         1.44 o                         
  -6   5   9         60.80         58.73         6.23 o                         
  -5   5   9         47.77         46.99         4.48 o                         
  -4   5   9         65.53         66.53         2.22 o                         
  -3   5   9        157.96        154.43         3.45 o                         
  -2   5   9         93.11         96.05         0.66 o                         
  -1   5   9         39.05         33.63         0.55 o                         
   0   5   9        459.49        476.50        11.36 o                         
   1   5   9         39.06         33.98         0.48 o                         
   2   5   9         93.52        102.04         1.85 o                         
   3   5   9        157.80        164.42         4.34 o                         
   4   5   9         65.99         68.67         2.95 o                         
   5   5   9         47.85         48.38         1.52 o                         
   6   5   9         60.50         59.29         2.95 o                         
  -6   6   9          0.90          3.18         1.64 o                         
  -5   6   9         39.93         41.33         1.75 o                         
  -4   6   9        104.59        113.79         6.19 o                         
  -3   6   9        115.97        110.07         2.47 o                         
  -2   6   9        126.48        118.02         1.23 o                         
  -1   6   9        151.52        150.96         3.21 o                         
   0   6   9         50.29         49.10         0.62 o                         
   1   6   9        151.81        153.82         5.09 o                         
   2   6   9        123.54        127.11         3.37 o                         
   3   6   9        116.57        122.08         3.25 o                         
   4   6   9        105.74        120.05         5.60 o                         
   5   6   9         39.24         43.71         2.60 o                         
   6   6   9          0.96          1.07         0.39 o                         
  -5   7   9         40.57         37.23         1.83 o                         
  -4   7   9         43.24         39.14         2.42 o                         
  -3   7   9         28.11         30.32         1.20 o                         
  -2   7   9         68.43         66.91         0.90 o                         
  -1   7   9        181.13        183.83         1.35 o                         
   0   7   9         24.71         25.77         1.03 o                         
   1   7   9        180.69        185.76         5.63 o                         
   2   7   9         67.17         71.77         3.25 o                         
   3   7   9         29.26         33.29         1.93 o                         
   4   7   9         43.25         46.42         1.50 o                         
   5   7   9         40.61         40.08         1.12 o                         
  -5   8   9         13.75         11.76         0.72 o                         
  -4   8   9         20.16         18.31         1.23 o                         
  -3   8   9        118.68        110.93         2.87 o                         
  -2   8   9        141.58        137.94         4.24 o                         
  -1   8   9         20.56         19.88         1.24 o                         
   0   8   9         39.20         39.56         1.55 o                         
   1   8   9         20.34         21.53         1.50 o                         
   2   8   9        142.29        144.29         8.21 o                         
   3   8   9        120.08        122.20         4.35 o                         
   4   8   9         20.12         23.21         1.30 o                         
   5   8   9         13.37         14.22         1.44 o                         
  -4   9   9         12.38         12.28         0.87 o                         
  -3   9   9         14.88         13.93         1.20 o                         
  -2   9   9         75.35         72.58         1.55 o                         
  -1   9   9         30.73         32.84         1.00 o                         
   0   9   9         16.40         17.09         0.44 o                         
   1   9   9         30.05         32.18         2.18 o                         
   2   9   9         77.10         81.77         3.48 o                         
   3   9   9         14.99         16.54         1.20 o                         
   4   9   9         12.25         14.88         2.56 o                         
  -4  10   9          6.86          5.19         0.47 o                         
  -3  10   9         19.82         17.70         1.64 o                         
  -2  10   9          9.44          8.86         1.36 o                         
  -1  10   9         10.53         10.64         0.90 o                         
   0  10   9         11.13         12.96         0.93 o                         
   1  10   9         10.90         12.19         2.37 o                         
   2  10   9          9.81          9.03         0.51 o                         
   3  10   9         19.46         19.62         0.93 o                         
   4  10   9          6.92          5.48         0.75 o                         
  -3  11   9         12.47          9.87         0.42 o                         
  -2  11   9          7.66          7.62         1.43 o                         
  -1  11   9         35.51         30.93         0.57 o                         
   0  11   9         57.21         58.52         3.14 o                         
   1  11   9         36.09         32.80         2.99 o                         
   2  11   9          7.69          7.09         2.17 o                         
   3  11   9         12.52         12.34         0.36 o                         
  -2  12   9          8.18          6.92         0.96 o                         
  -1  12   9         13.73         14.99         1.37 o                         
   0  12   9          0.63         -0.02         0.53 o                         
   1  12   9         13.22         13.19         1.06 o                         
   2  12   9          7.83         10.66         0.42 o                         
   0   0  10        169.64        158.50        10.52 o                         
   1   0  10         17.63         18.33         1.04 o                         
   2   0  10        103.81        103.14         0.55 o                         
   3   0  10        426.49        386.61        10.05 o                         
   4   0  10         45.79         45.99         1.58 o                         
   5   0  10          0.01          0.31         0.65 o                         
   6   0  10         50.77         46.96         0.94 o                         
  -6   1  10          2.95          3.73         0.89 o                         
  -5   1  10         18.21         19.88         0.43 o                         
  -4   1  10         42.72         41.55         0.56 o                         
  -3   1  10         60.38         54.55         1.63 o                         
  -2   1  10        382.98        382.07        14.72 o                         
  -1   1  10        280.15        265.43        12.00 o                         
   0   1  10        299.34        310.23        23.76 o                         
   1   1  10        278.16        283.33         2.13 o                         
   2   1  10        378.50        394.41         7.33 o                         
   3   1  10         61.74         59.35         0.51 o                         
   4   1  10         42.42         41.08         1.17 o                         
   5   1  10         17.94         20.14         1.28 o                         
   6   1  10          3.18          3.02         0.41 o                         
  -6   2  10          9.19         10.28         2.13 o                         
  -5   2  10         18.14         19.33         1.51 o                         
  -4   2  10         56.99         47.34         1.81 o                         
  -3   2  10         80.92         76.92         1.60 o                         
  -2   2  10        224.36        230.51         8.95 o                         
  -1   2  10        156.88        147.98         3.32 o                         
   0   2  10        274.20        293.75        19.50 o                         
   1   2  10        154.94        150.07         3.52 o                         
   2   2  10        227.95        247.34         0.57 o                         
   3   2  10         80.66         83.98         0.60 o                         
   4   2  10         56.04         51.87         1.40 o                         
   5   2  10         17.17         17.84         1.06 o                         
   6   2  10          9.39         11.16         0.49 o                         
  -6   3  10         57.54         48.24         2.46 o                         
  -5   3  10         57.85         54.36         2.07 o                         
  -4   3  10          7.59          6.51         0.42 o                         
  -3   3  10        326.93        319.35         6.99 o                         
  -2   3  10          1.94          0.64         0.60 o                         
  -1   3  10        242.01        239.12         4.82 o                         
   0   3  10        158.13        147.03         1.85 o                         
   1   3  10        238.67        248.03         3.26 o                         
   2   3  10          1.96          2.17         0.62 o                         
   3   3  10        326.14        333.32         2.65 o                         
   4   3  10          7.00          7.16         0.58 o                         
   5   3  10         57.52         57.75         1.78 o                         
   6   3  10         57.18         57.50         4.63 o                         
  -6   4  10          1.30          1.80         0.75 o                         
  -5   4  10         83.66         79.19         7.06 o                         
  -4   4  10         15.06         16.37         0.99 o                         
  -3   4  10         14.79         15.15         0.89 o                         
  -2   4  10        234.16        231.16         3.82 o                         
  -1   4  10        254.96        250.85         5.47 o                         
   0   4  10         93.99         77.08         1.38 o                         
   1   4  10        256.11        271.83         5.31 o                         
   2   4  10        230.49        238.76         3.08 o                         
   3   4  10         14.58         13.38         0.58 o                         
   4   4  10         16.08         18.16         0.54 o                         
   5   4  10         83.63         87.93         3.56 o                         
   6   4  10          1.23          1.76         2.38 o                         
  -6   5  10         24.65         21.99         0.59 o                         
  -5   5  10         72.39         67.42         5.61 o                         
  -4   5  10         62.92         64.84         2.28 o                         
  -3   5  10         11.69         12.49         0.66 o                         
  -2   5  10        189.74        176.26         2.99 o                         
  -1   5  10         25.32         22.75         0.63 o                         
   0   5  10         23.32         30.13         0.99 o                         
   1   5  10         26.24         24.02         0.86 o                         
   2   5  10        185.81        183.64         2.54 o                         
   3   5  10         11.61         14.33         0.45 o                         
   4   5  10         63.50         69.12         2.93 o                         
   5   5  10         72.73         77.35         2.61 o                         
   6   5  10         24.91         22.73         1.63 o                         
  -6   6  10         49.94         46.35         2.72 o                         
  -5   6  10          3.90          4.43         0.59 o                         
  -4   6  10         28.24         27.76         3.31 o                         
  -3   6  10        112.59        112.61         2.43 o                         
  -2   6  10         48.04         44.11         0.93 o                         
  -1   6  10          2.20          3.09         0.39 o                         
   0   6  10        324.18        332.47         3.73 o                         
   1   6  10          2.27          1.79         0.74 o                         
   2   6  10         47.53         46.39         0.96 o                         
   3   6  10        113.35        126.52         2.86 o                         
   4   6  10         28.37         29.27         1.98 o                         
   5   6  10          3.86          3.03         0.46 o                         
   6   6  10         49.84         45.56         2.73 o                         
  -5   7  10         15.84         14.50         1.07 o                         
  -4   7  10         38.95         38.32         2.11 o                         
  -3   7  10         20.85         21.40         0.61 o                         
  -2   7  10        150.64        147.93         1.94 o                         
  -1   7  10         83.70         84.83         1.80 o                         
   0   7  10         20.15         19.41         0.41 o                         
   1   7  10         81.83         83.89         4.04 o                         
   2   7  10        153.47        162.37         4.24 o                         
   3   7  10         20.46         21.85         0.68 o                         
   4   7  10         39.31         40.44         1.58 o                         
   5   7  10         16.06         18.71         1.39 o                         
  -5   8  10         10.04          8.44         0.62 o                         
  -4   8  10         55.64         54.67         5.77 o                         
  -3   8  10         44.69         42.05         0.79 o                         
  -2   8  10         27.00         27.12         0.52 o                         
  -1   8  10         19.68         19.67         1.51 o                         
   0   8  10          1.92          3.87         0.63 o                         
   1   8  10         19.41         19.56         0.76 o                         
   2   8  10         26.83         29.07         0.58 o                         
   3   8  10         44.85         43.23         0.93 o                         
   4   8  10         55.76         56.09         2.23 o                         
   5   8  10          9.90          8.84         0.98 o                         
  -4   9  10         31.80         24.40         0.81 o                         
  -3   9  10         64.14         60.55         1.92 o                         
  -2   9  10         58.25         53.53         0.66 o                         
  -1   9  10         44.48         43.64         0.69 o                         
   0   9  10         10.43         12.39         1.18 o                         
   1   9  10         45.23         45.40         1.99 o                         
   2   9  10         57.58         59.87         2.67 o                         
   3   9  10         65.33         64.86         2.31 o                         
   4   9  10         32.24         33.03         1.81 o                         
  -3  10  10          3.38          3.17         0.41 o                         
  -2  10  10         30.57         27.52         0.61 o                         
  -1  10  10         69.33         70.25         4.15 o                         
   0  10  10          2.06          1.73         1.09 o                         
   1  10  10         70.02         64.93         3.58 o                         
   2  10  10         30.32         31.66         2.21 o                         
   3  10  10          3.50          4.37         1.28 o                         
  -3  11  10          4.45          3.87         0.49 o                         
  -2  11  10          4.85          3.99         0.69 o                         
  -1  11  10         24.68         24.50         1.11 o                         
   0  11  10        107.92         99.67         5.48 o                         
   1  11  10         24.15         23.47         2.03 o                         
   2  11  10          4.76          7.18         2.78 o                         
   3  11  10          4.39          5.80         1.29 o                         
  -1  12  10          0.35          0.35         0.53 o                         
   0  12  10         27.61         26.08         2.95 o                         
   1  12  10          0.31         -1.11         0.74 o                         
   1   0  11        878.90        886.70        34.30 o                         
   2   0  11        196.55        186.16         3.71 o                         
   3   0  11          5.95          3.05         0.40 o                         
   4   0  11        194.54        188.39         3.11 o                         
   5   0  11         97.09         89.23         1.33 o                         
   6   0  11          5.64          5.84         0.98 o                         
  -6   1  11          2.68          4.23         1.55 o                         
  -5   1  11         28.00         25.09         0.79 o                         
  -4   1  11         21.21         22.38         0.47 o                         
  -3   1  11        155.83        158.46         4.70 o                         
  -2   1  11        268.54        263.45        16.18 o                         
  -1   1  11         64.41         66.73         2.78 o                         
   0   1  11          0.23         -0.19         0.33 o                         
   1   1  11         62.52         66.35         1.46 o                         
   2   1  11        271.72        280.26         2.52 o                         
   3   1  11        156.49        167.27         2.79 o                         
   4   1  11         20.59         21.83         0.43 o                         
   5   1  11         27.37         24.03         0.91 o                         
   6   1  11          2.81          2.62         0.49 o                         
  -6   2  11         37.01         30.70         2.74 o                         
  -5   2  11         33.30         36.65         1.25 o                         
  -4   2  11         34.34         35.41         0.89 o                         
  -3   2  11        192.16        180.07         4.53 o                         
  -2   2  11        110.59         99.63         3.39 o                         
  -1   2  11         29.41         23.03         0.47 o                         
   0   2  11       1036.26       1037.24        46.46 o                         
   1   2  11         29.46         25.44         0.94 o                         
   2   2  11        110.84        107.54         0.64 o                         
   3   2  11        192.79        196.71         1.20 o                         
   4   2  11         32.74         35.56         1.39 o                         
   5   2  11         33.70         38.81         2.72 o                         
   6   2  11         36.73         35.09         1.08 o                         
  -6   3  11         10.04          9.99         0.80 o                         
  -5   3  11         58.55         50.04         1.61 o                         
  -4   3  11         87.08         79.87         3.40 o                         
  -3   3  11         35.26         38.07         1.72 o                         
  -2   3  11        131.78        132.32         2.57 o                         
  -1   3  11         50.89         50.76         1.86 o                         
   0   3  11         73.01         69.66         1.43 o                         
   1   3  11         51.71         52.60         0.74 o                         
   2   3  11        128.19        136.41         0.61 o                         
   3   3  11         35.15         37.47         0.67 o                         
   4   3  11         87.48         90.21         1.37 o                         
   5   3  11         58.27         56.91         4.56 o                         
   6   3  11         10.15          8.88         0.65 o                         
  -6   4  11         28.47         24.57         1.65 o                         
  -5   4  11         11.85         12.93         1.74 o                         
  -4   4  11        143.94        134.77         1.88 o                         
  -3   4  11          6.09          6.35         0.57 o                         
  -2   4  11         13.57         14.36         0.60 o                         
  -1   4  11        250.63        238.08         7.27 o                         
   0   4  11        127.50        114.01         1.47 o                         
   1   4  11        249.43        249.48         2.25 o                         
   2   4  11         13.92         14.36         0.56 o                         
   3   4  11          6.62          9.05         0.38 o                         
   4   4  11        145.18        153.60         2.38 o                         
   5   4  11         11.78         11.92         0.80 o                         
   6   4  11         28.23         26.71         1.96 o                         
  -6   5  11          1.07          1.82         1.05 o                         
  -5   5  11          3.99          4.06         0.98 o                         
  -4   5  11         39.40         42.00         1.11 o                         
  -3   5  11         30.79         32.57         0.75 o                         
  -2   5  11         27.35         27.47         0.88 o                         
  -1   5  11         98.00        100.87         2.37 o                         
   0   5  11          2.58          2.81         0.48 o                         
   1   5  11         95.90        101.96         0.81 o                         
   2   5  11         27.84         31.00         0.51 o                         
   3   5  11         29.34         34.93         0.61 o                         
   4   5  11         39.51         44.06         0.99 o                         
   5   5  11          4.19          3.20         0.49 o                         
   6   5  11          0.95          1.29         0.86 o                         
  -5   6  11         88.70         83.88         9.76 o                         
  -4   6  11         60.22         60.32         1.17 o                         
  -3   6  11         31.96         30.44         0.55 o                         
  -2   6  11         24.61         21.56         0.73 o                         
  -1   6  11         58.94         60.82         1.88 o                         
   0   6  11         10.20          9.47         0.57 o                         
   1   6  11         57.82         62.96         1.24 o                         
   2   6  11         25.45         23.99         0.79 o                         
   3   6  11         31.71         33.14         0.88 o                         
   4   6  11         59.96         66.39         1.96 o                         
   5   6  11         88.82         88.68         1.38 o                         
  -5   7  11          3.27          5.66         1.62 o                         
  -4   7  11         20.37         23.88         2.57 o                         
  -3   7  11        174.67        164.28         2.98 o                         
  -2   7  11         17.95         20.52         0.67 o                         
  -1   7  11         12.01         11.75         0.69 o                         
   0   7  11         26.86         26.72         0.86 o                         
   1   7  11         12.87         13.08         0.89 o                         
   2   7  11         18.40         21.77         0.85 o                         
   3   7  11        176.13        179.56         3.32 o                         
   4   7  11         20.18         22.11         1.52 o                         
   5   7  11          3.15          2.64         1.01 o                         
  -4   8  11         24.98         26.25         2.45 o                         
  -3   8  11         12.30         14.09         2.36 o                         
  -2   8  11         14.28         13.38         0.98 o                         
  -1   8  11         54.00         54.10         1.23 o                         
   0   8  11         34.00         34.90         0.70 o                         
   1   8  11         52.83         53.15         3.06 o                         
   2   8  11         13.73         14.05         0.96 o                         
   3   8  11         12.27         12.45         0.67 o                         
   4   8  11         24.65         25.19         0.75 o                         
  -4   9  11         14.12         12.33         1.67 o                         
  -3   9  11          0.68          0.02         0.45 o                         
  -2   9  11         98.11         88.97         1.97 o                         
  -1   9  11         42.72         41.74         1.56 o                         
   0   9  11          0.51         -0.64         1.03 o                         
   1   9  11         42.63         40.46         1.15 o                         
   2   9  11         99.27         97.14         2.28 o                         
   3   9  11          0.67          0.58         0.63 o                         
   4   9  11         14.22         13.23         0.44 o                         
  -3  10  11         12.29         10.13         1.07 o                         
  -2  10  11         22.11         17.68         0.47 o                         
  -1  10  11         22.75         23.93         0.68 o                         
   0  10  11         83.67         83.34         3.00 o                         
   1  10  11         22.35         22.94         1.40 o                         
   2  10  11         22.03         18.15         0.93 o                         
   3  10  11         12.26         12.93         0.64 o                         
  -2  11  11         14.69         13.56         1.50 o                         
  -1  11  11         17.54         17.21         1.40 o                         
   0  11  11          1.88          3.74         0.44 o                         
   1  11  11         17.77         16.90         0.72 o                         
   2  11  11         14.43         13.86         0.43 o                         
   0   0  12        607.06        568.39        41.75 o                         
   1   0  12        141.63        132.95         4.45 o                         
   2   0  12        332.52        332.03         7.21 o                         
   3   0  12        147.50        146.61         2.75 o                         
   4   0  12         85.88         95.64         2.35 o                         
   5   0  12         15.51         13.76         0.46 o                         
   6   0  12          3.62          4.29         0.39 o                         
  -6   1  12          3.28          3.08         0.92 o                         
  -5   1  12         23.01         23.14         1.65 o                         
  -4   1  12         84.15         83.81         1.52 o                         
  -3   1  12        188.08        185.66         5.42 o                         
  -2   1  12        140.71        140.91         6.50 o                         
  -1   1  12          9.08          9.58         0.76 o                         
   0   1  12         32.44         25.32         0.84 o                         
   1   1  12          9.24          9.66         0.74 o                         
   2   1  12        143.59        145.06         0.57 o                         
   3   1  12        188.19        198.76         4.47 o                         
   4   1  12         84.10         88.87         0.87 o                         
   5   1  12         23.18         22.06         0.91 o                         
   6   1  12          3.21          2.52         0.46 o                         
  -6   2  12         22.33         19.06         0.93 o                         
  -5   2  12         33.12         33.26         1.06 o                         
  -4   2  12         89.65         81.92         1.10 o                         
  -3   2  12          8.70          8.41         0.70 o                         
  -2   2  12         38.88         38.71         1.24 o                         
  -1   2  12        704.31        686.04        22.98 o                         
   0   2  12         24.58         22.03         0.86 o                         
   1   2  12        700.53        702.32         1.86 o                         
   2   2  12         38.69         39.99         1.04 o                         
   3   2  12          8.58          9.17         0.91 o                         
   4   2  12         90.83         87.39         3.13 o                         
   5   2  12         33.20         34.36         2.88 o                         
   6   2  12         22.01         21.73         0.46 o                         
  -6   3  12         11.12          7.85         0.61 o                         
  -5   3  12          0.40         -1.05         0.70 o                         
  -4   3  12          3.72          4.29         0.66 o                         
  -3   3  12         81.33         84.85         1.32 o                         
  -2   3  12         31.13         31.36         0.82 o                         
  -1   3  12         52.16         52.91         1.10 o                         
   0   3  12          5.59         10.13         2.82 o                         
   1   3  12         52.08         54.03         1.02 o                         
   2   3  12         30.90         32.18         0.49 o                         
   3   3  12         83.43         94.17         0.91 o                         
   4   3  12          3.72          4.48         0.88 o                         
   5   3  12          0.46         -0.55         0.46 o                         
   6   3  12         11.16         10.06         0.46 o                         
  -5   4  12         81.83         71.90         2.02 o                         
  -4   4  12         22.47         17.25         0.79 o                         
  -3   4  12         48.45         43.81         1.21 o                         
  -2   4  12        153.36        145.73         3.40 o                         
  -1   4  12         24.73         22.22         0.36 o                         
   0   4  12        117.41        124.15         3.16 o                         
   1   4  12         25.76         24.75         1.03 o                         
   2   4  12        154.19        155.78         2.02 o                         
   3   4  12         48.96         47.94         0.73 o                         
   4   4  12         22.49         20.20         0.62 o                         
   5   4  12         81.69         83.47         8.29 o                         
  -5   5  12         26.15         24.31         1.36 o                         
  -4   5  12         43.82         43.97         0.91 o                         
  -3   5  12         42.32         43.27         1.09 o                         
  -2   5  12         81.88         78.91         1.19 o                         
  -1   5  12         53.56         55.30         0.44 o                         
   0   5  12         62.44         55.39         1.17 o                         
   1   5  12         53.19         58.06         0.47 o                         
   2   5  12         80.62         80.99         1.30 o                         
   3   5  12         42.34         45.51         1.26 o                         
   4   5  12         44.82         45.36         1.53 o                         
   5   5  12         25.99         27.32         2.31 o                         
  -5   6  12          4.03          2.38         0.49 o                         
  -4   6  12         84.77         80.37         1.76 o                         
  -3   6  12          6.17          6.47         0.46 o                         
  -2   6  12          9.71          9.11         0.62 o                         
  -1   6  12         17.13         16.76         0.63 o                         
   0   6  12         24.52         26.14         1.06 o                         
   1   6  12         16.90         17.62         0.47 o                         
   2   6  12          9.22         11.16         0.95 o                         
   3   6  12          6.38          5.12         0.38 o                         
   4   6  12         84.47         89.27         3.07 o                         
   5   6  12          4.01          2.27         1.12 o                         
  -5   7  12          6.07          5.41         1.73 o                         
  -4   7  12         44.40         42.01         0.80 o                         
  -3   7  12         51.46         50.42         1.31 o                         
  -2   7  12         49.42         46.71         1.56 o                         
  -1   7  12         11.81         12.49         0.75 o                         
   0   7  12         49.26         52.28         0.87 o                         
   1   7  12         12.26         13.08         1.09 o                         
   2   7  12         49.02         50.00         1.26 o                         
   3   7  12         51.53         53.84         0.95 o                         
   4   7  12         44.69         46.32         2.21 o                         
   5   7  12          5.93          5.36         0.85 o                         
  -4   8  12          7.00          6.39         0.98 o                         
  -3   8  12         36.84         35.31         1.62 o                         
  -2   8  12         53.36         48.10         0.79 o                         
  -1   8  12         22.56         24.42         0.74 o                         
   0   8  12         79.81         85.01         2.27 o                         
   1   8  12         23.32         26.27         0.47 o                         
   2   8  12         52.76         53.09         0.42 o                         
   3   8  12         36.91         39.26         0.41 o                         
   4   8  12          7.06          5.92         0.47 o                         
  -3   9  12         45.61         41.37         0.95 o                         
  -2   9  12          5.91          6.19         0.89 o                         
  -1   9  12         48.27         43.26         1.39 o                         
   0   9  12         11.02         12.12         2.20 o                         
   1   9  12         47.56         44.86         1.73 o                         
   2   9  12          6.02          5.24         0.52 o                         
   3   9  12         45.71         46.23         1.21 o                         
  -2  10  12          6.11          6.91         1.11 o                         
  -1  10  12         52.74         50.49         0.47 o                         
   0  10  12          0.41          1.81         0.50 o                         
   1  10  12         52.17         52.89         2.21 o                         
   2  10  12          6.11          5.37         1.24 o                         
  -1  11  12          9.84          9.63         0.44 o                         
   0  11  12          0.10          3.22         1.32 o                         
   1  11  12          9.95          8.30         0.47 o                         
   1   0  13        339.46        333.41        11.77 o                         
   2   0  13         12.08          9.51         1.08 o                         
   3   0  13         52.86         55.55         0.92 o                         
   4   0  13         17.31         20.99         0.41 o                         
   5   0  13          7.00          7.88         1.03 o                         
   6   0  13          0.04          0.20         0.50 o                         
  -6   1  13          6.69          4.83         0.60 o                         
  -5   1  13          6.65          6.81         0.81 o                         
  -4   1  13         53.73         49.35         1.60 o                         
  -3   1  13        221.68        221.27        10.26 o                         
  -2   1  13         47.76         44.12         1.32 o                         
  -1   1  13         32.91         33.09         0.47 o                         
   0   1  13         45.25         40.89         1.46 o                         
   1   1  13         33.98         32.83         0.91 o                         
   2   1  13         46.79         47.96         0.58 o                         
   3   1  13        224.46        236.93         3.04 o                         
   4   1  13         53.64         49.21         0.81 o                         
   5   1  13          6.74          7.34         0.51 o                         
   6   1  13          6.73          7.00         1.01 o                         
  -5   2  13         72.97         62.93         1.62 o                         
  -4   2  13         30.02         28.32         1.02 o                         
  -3   2  13         12.29         11.75         0.95 o                         
  -2   2  13         67.15         64.05         2.42 o                         
  -1   2  13         38.08         39.27         1.57 o                         
   0   2  13        272.84        264.94         6.01 o                         
   1   2  13         38.83         40.33         1.36 o                         
   2   2  13         65.92         68.62         0.63 o                         
   3   2  13         12.35         13.90         0.38 o                         
   4   2  13         30.77         33.83         1.16 o                         
   5   2  13         72.87         65.79         3.92 o                         
  -5   3  13          0.85          1.15         0.54 o                         
  -4   3  13         42.19         41.43         0.43 o                         
  -3   3  13          4.30          5.23         1.11 o                         
  -2   3  13        290.86        298.34         7.19 o                         
  -1   3  13         19.86         18.82         0.58 o                         
   0   3  13        111.07        112.79         3.55 o                         
   1   3  13         19.90         19.18         0.98 o                         
   2   3  13        293.81        317.51         2.75 o                         
   3   3  13          4.31          4.37         0.44 o                         
   4   3  13         43.71         45.29         0.98 o                         
   5   3  13          0.83          1.72         0.64 o                         
  -5   4  13         17.89         14.07         0.90 o                         
  -4   4  13         25.96         24.55         0.55 o                         
  -3   4  13          8.82         10.41         0.34 o                         
  -2   4  13          4.16          4.81         0.39 o                         
  -1   4  13         30.68         30.29         1.24 o                         
   0   4  13        311.69        329.59        10.50 o                         
   1   4  13         29.87         31.15         0.39 o                         
   2   4  13          4.56          6.51         0.95 o                         
   3   4  13          8.80         11.53         0.73 o                         
   4   4  13         25.41         27.48         0.76 o                         
   5   4  13         18.05         16.65         2.12 o                         
  -5   5  13          0.55          0.60         0.39 o                         
  -4   5  13         60.84         57.98         1.74 o                         
  -3   5  13        170.91        170.65         1.15 o                         
  -2   5  13          9.85          8.95         0.71 o                         
  -1   5  13         93.87         92.82         1.97 o                         
   0   5  13        134.18        138.95         5.04 o                         
   1   5  13         95.69        102.35         2.40 o                         
   2   5  13         10.26         10.48         0.88 o                         
   3   5  13        172.50        187.01         3.11 o                         
   4   5  13         60.15         60.70         1.95 o                         
   5   5  13          0.59          0.16         0.61 o                         
  -5   6  13         34.00         31.13         2.47 o                         
  -4   6  13          2.15          3.05         1.22 o                         
  -3   6  13         11.90         11.17         0.50 o                         
  -2   6  13          3.10          3.75         0.34 o                         
  -1   6  13         77.16         76.99         2.05 o                         
   0   6  13         30.94         32.29         0.85 o                         
   1   6  13         77.21         79.75         1.53 o                         
   2   6  13          3.06          3.82         0.92 o                         
   3   6  13         11.97         13.12         0.80 o                         
   4   6  13          2.15          4.28         0.42 o                         
   5   6  13         33.44         35.21         0.71 o                         
  -4   7  13         12.48         10.18         0.56 o                         
  -3   7  13         72.43         69.49         1.15 o                         
  -2   7  13         39.52         40.96         1.22 o                         
  -1   7  13         54.33         52.30         2.86 o                         
   0   7  13          3.59          2.45         0.71 o                         
   1   7  13         52.86         53.70         2.42 o                         
   2   7  13         40.02         43.58         1.52 o                         
   3   7  13         71.57         75.99         1.65 o                         
   4   7  13         12.44         11.91         0.47 o                         
  -4   8  13         14.84         14.80         0.54 o                         
  -3   8  13          0.14          1.92         0.51 o                         
  -2   8  13          5.14          5.34         0.62 o                         
  -1   8  13         34.64         32.80         1.41 o                         
   0   8  13         29.27         28.25         1.46 o                         
   1   8  13         34.95         34.39         0.78 o                         
   2   8  13          5.10          4.76         0.38 o                         
   3   8  13          0.15         -1.15         0.76 o                         
   4   8  13         14.67         13.48         0.67 o                         
  -3   9  13          1.53          0.61         0.58 o                         
  -2   9  13         72.94         71.05         2.64 o                         
  -1   9  13          2.91          3.78         0.36 o                         
   0   9  13         16.91         15.86         0.44 o                         
   1   9  13          2.94          4.14         0.69 o                         
   2   9  13         72.81         72.18         1.47 o                         
   3   9  13          1.58          2.05         0.87 o                         
  -2  10  13         10.11          9.51         1.43 o                         
  -1  10  13          5.73          4.86         0.56 o                         
   0  10  13         42.81         38.90         1.24 o                         
   1  10  13          5.98          4.90         0.93 o                         
   2  10  13         10.16         11.08         1.05 o                         
   0   0  14        572.67        572.21        37.37 o                         
   1   0  14          4.35          5.23         1.32 o                         
   2   0  14          3.97          3.56         0.83 o                         
   3   0  14          7.99          8.60         1.36 o                         
   4   0  14         54.87         55.05         0.91 o                         
   5   0  14          0.00         -1.06         0.71 o                         
  -5   1  14          1.93          2.39         0.83 o                         
  -4   1  14         47.29         45.03         2.64 o                         
  -3   1  14          1.53          1.12         0.57 o                         
  -2   1  14         56.74         59.57         1.99 o                         
  -1   1  14         68.47         64.86         1.79 o                         
   0   1  14        185.08        181.21         4.03 o                         
   1   1  14         67.06         64.87         2.39 o                         
   2   1  14         56.24         60.12         1.50 o                         
   3   1  14          1.51          3.01         0.64 o                         
   4   1  14         48.47         48.11         1.31 o                         
   5   1  14          2.04          1.45         0.47 o                         
  -5   2  14         34.38         26.34         3.50 o                         
  -4   2  14         31.62         28.25         1.01 o                         
  -3   2  14         30.79         33.41         0.76 o                         
  -2   2  14         84.18         78.19         4.13 o                         
  -1   2  14         60.17         63.28         2.41 o                         
   0   2  14          4.53          6.94         1.27 o                         
   1   2  14         60.13         66.53         1.02 o                         
   2   2  14         85.07         81.30         2.02 o                         
   3   2  14         31.12         36.33         0.46 o                         
   4   2  14         31.28         30.78         0.49 o                         
   5   2  14         34.34         31.99         1.34 o                         
  -5   3  14         42.23         39.77         0.73 o                         
  -4   3  14         22.55         19.70         0.57 o                         
  -3   3  14         68.88         68.24         3.13 o                         
  -2   3  14         22.19         20.83         0.93 o                         
  -1   3  14        294.50        290.27         5.41 o                         
   0   3  14          8.83          9.55         0.93 o                         
   1   3  14        295.80        309.72         1.45 o                         
   2   3  14         22.29         21.60         0.49 o                         
   3   3  14         71.11         81.33         2.61 o                         
   4   3  14         22.73         23.46         0.84 o                         
   5   3  14         42.20         39.56         2.30 o                         
  -5   4  14         35.68         32.83         1.41 o                         
  -4   4  14          3.02          4.71         1.10 o                         
  -3   4  14          2.00          3.15         0.66 o                         
  -2   4  14          4.88          6.79         0.77 o                         
  -1   4  14        282.49        281.53         4.60 o                         
   0   4  14          0.04         -1.02         0.78 o                         
   1   4  14        282.23        293.21         8.61 o                         
   2   4  14          5.06          7.36         0.78 o                         
   3   4  14          1.94          2.90         1.26 o                         
   4   4  14          2.93          3.54         0.38 o                         
   5   4  14         35.28         31.81         1.28 o                         
  -4   5  14         38.12         37.69         1.60 o                         
  -3   5  14         21.39         19.80         0.84 o                         
  -2   5  14         80.73         79.82         2.04 o                         
  -1   5  14          1.22          0.58         0.48 o                         
   0   5  14          0.28         -0.28         0.53 o                         
   1   5  14          1.34          2.68         1.05 o                         
   2   5  14         82.49         84.89         1.02 o                         
   3   5  14         20.85         20.89         0.39 o                         
   4   5  14         38.44         39.04         1.34 o                         
  -4   6  14         26.93         27.93         0.94 o                         
  -3   6  14         17.60         14.85         0.64 o                         
  -2   6  14         61.37         61.38         1.24 o                         
  -1   6  14          0.25          0.16         0.53 o                         
   0   6  14        358.61        366.13         7.87 o                         
   1   6  14          0.24         -0.04         0.36 o                         
   2   6  14         61.33         67.12         0.96 o                         
   3   6  14         17.34         15.79         0.38 o                         
   4   6  14         26.55         28.82         0.80 o                         
  -4   7  14         40.83         37.63         0.85 o                         
  -3   7  14          9.74          9.58         0.48 o                         
  -2   7  14         45.94         41.94         1.06 o                         
  -1   7  14          7.74          9.18         0.55 o                         
   0   7  14          5.69          5.45         0.58 o                         
   1   7  14          7.97          8.67         1.04 o                         
   2   7  14         45.88         44.72         1.28 o                         
   3   7  14          9.90          9.76         0.79 o                         
   4   7  14         40.36         42.18         1.02 o                         
  -3   8  14          2.00          3.80         0.64 o                         
  -2   8  14          4.28          4.74         0.56 o                         
  -1   8  14         44.96         44.89         1.45 o                         
   0   8  14          0.86          0.90         0.96 o                         
   1   8  14         45.39         45.43         1.27 o                         
   2   8  14          4.20          5.95         1.28 o                         
   3   8  14          1.95          4.67         0.76 o                         
  -2   9  14          3.42          3.42         0.38 o                         
  -1   9  14         15.30         15.16         1.04 o                         
   0   9  14          4.65          6.95         0.88 o                         
   1   9  14         15.15         14.63         1.14 o                         
   2   9  14          3.42          3.64         0.65 o                         
   0  10  14          9.14          9.10         0.81 o                         
   1   0  15         60.89         62.53         2.43 o                         
   2   0  15          2.91          4.85         1.37 o                         
   3   0  15         39.68         38.54         0.97 o                         
   4   0  15         12.74         11.73         0.40 o                         
   5   0  15         77.58         69.73         2.52 o                         
  -5   1  15          7.45          6.80         0.91 o                         
  -4   1  15          7.87          8.03         1.20 o                         
  -3   1  15         73.75         74.84         2.40 o                         
  -2   1  15          7.21          9.36         1.31 o                         
  -1   1  15         23.87         25.75         1.52 o                         
   0   1  15         24.70         24.25         1.27 o                         
   1   1  15         24.74         25.08         1.19 o                         
   2   1  15          7.37          7.45         0.83 o                         
   3   1  15         72.91         74.91         1.60 o                         
   4   1  15          7.86          9.82         0.39 o                         
   5   1  15          7.66          8.28         0.62 o                         
  -5   2  15         12.41         11.25         0.65 o                         
  -4   2  15         37.35         38.46         1.08 o                         
  -3   2  15          1.47          2.44         0.92 o                         
  -2   2  15         80.19         86.97         1.52 o                         
  -1   2  15        138.87        138.45         1.55 o                         
   0   2  15         88.74         95.94         2.07 o                         
   1   2  15        137.91        137.48         2.68 o                         
   2   2  15         81.76         89.90         1.91 o                         
   3   2  15          1.62          3.42         1.70 o                         
   4   2  15         37.38         38.05         1.45 o                         
   5   2  15         12.62         14.33         1.36 o                         
  -5   3  15          6.82          6.15         0.74 o                         
  -4   3  15         45.85         42.51         1.28 o                         
  -3   3  15          2.02          1.68         0.52 o                         
  -2   3  15         74.56         73.39         3.28 o                         
  -1   3  15          2.58          2.88         1.82 o                         
   0   3  15          2.54          3.52         0.72 o                         
   1   3  15          2.82          2.22         0.70 o                         
   2   3  15         73.34         77.34         1.14 o                         
   3   3  15          2.07          2.93         0.85 o                         
   4   3  15         46.34         47.44         0.50 o                         
   5   3  15          6.78          5.26         0.60 o                         
  -4   4  15          8.96         10.25         0.81 o                         
  -3   4  15         41.48         41.98         1.92 o                         
  -2   4  15         86.27         87.92         1.24 o                         
  -1   4  15          5.37          5.51         0.62 o                         
   0   4  15        289.57        295.66        14.82 o                         
   1   4  15          5.62          8.26         0.78 o                         
   2   4  15         85.77         88.66         3.78 o                         
   3   4  15         41.39         44.64         0.89 o                         
   4   4  15          8.87         10.56         0.44 o                         
  -4   5  15         10.17          9.77         0.40 o                         
  -3   5  15         42.29         43.16         0.85 o                         
  -2   5  15          9.56          8.64         0.38 o                         
  -1   5  15         55.05         52.24         1.60 o                         
   0   5  15         44.12         43.44         1.17 o                         
   1   5  15         54.38         53.06         0.76 o                         
   2   5  15          9.75          8.54         0.61 o                         
   3   5  15         42.88         45.05         1.31 o                         
   4   5  15         10.43         11.27         0.88 o                         
  -4   6  15         11.19          9.06         0.75 o                         
  -3   6  15          3.42          3.99         0.33 o                         
  -2   6  15         19.50         20.49         0.86 o                         
  -1   6  15        131.61        129.73         2.32 o                         
   0   6  15          8.07          9.10         0.49 o                         
   1   6  15        132.08        136.02         3.70 o                         
   2   6  15         19.11         19.31         0.86 o                         
   3   6  15          3.44          3.13         0.37 o                         
   4   6  15         11.27         11.81         1.23 o                         
  -3   7  15         46.08         42.35         0.69 o                         
  -2   7  15          8.05          8.75         0.68 o                         
  -1   7  15         17.57         16.15         1.31 o                         
   0   7  15          0.00         -0.75         1.00 o                         
   1   7  15         18.17         17.80         0.85 o                         
   2   7  15          8.06          8.72         0.51 o                         
   3   7  15         45.98         44.05         0.41 o                         
  -2   8  15         19.83         19.10         0.57 o                         
  -1   8  15         18.52         19.32         0.53 o                         
   0   8  15         50.88         52.02         0.56 o                         
   1   8  15         18.03         16.24         0.57 o                         
   2   8  15         19.68         20.31         0.37 o                         
  -1   9  15          0.41          0.31         0.35 o                         
   0   9  15          0.35          1.02         0.38 o                         
   1   9  15          0.48         -0.74         0.62 o                         
   0   0  16          1.52          2.06         0.75 o                         
   1   0  16          0.05         -0.17         0.73 o                         
   2   0  16         29.09         28.18         1.01 o                         
   3   0  16         47.14         51.23         3.24 o                         
   4   0  16         67.83         65.15         2.47 o                         
  -4   1  16         42.16         44.75         2.54 o                         
  -3   1  16         39.92         39.87         1.98 o                         
  -2   1  16         66.04         64.82         1.27 o                         
  -1   1  16         64.79         65.91         2.08 o                         
   0   1  16         49.30         51.13         1.51 o                         
   1   1  16         66.24         67.24         3.06 o                         
   2   1  16         64.19         63.74         1.68 o                         
   3   1  16         39.79         41.35         1.88 o                         
   4   1  16         42.61         47.05         2.09 o                         
  -4   2  16         19.09         18.01         1.07 o                         
  -3   2  16         34.95         34.37         1.63 o                         
  -2   2  16         26.06         27.65         0.83 o                         
  -1   2  16         37.34         37.48         1.31 o                         
   0   2  16        119.06        118.51         2.79 o                         
   1   2  16         37.63         39.17         1.08 o                         
   2   2  16         26.08         26.92         1.51 o                         
   3   2  16         35.25         36.19         0.75 o                         
   4   2  16         19.08         21.11         1.15 o                         
  -4   3  16          9.88          9.28         0.67 o                         
  -3   3  16         52.51         50.07         1.56 o                         
  -2   3  16         18.49         21.54         1.74 o                         
  -1   3  16         19.59         18.34         0.59 o                         
   0   3  16         22.40         22.86         0.77 o                         
   1   3  16         18.80         18.20         1.12 o                         
   2   3  16         18.81         21.15         0.64 o                         
   3   3  16         52.19         52.32         2.28 o                         
   4   3  16          9.57          7.80         0.55 o                         
  -4   4  16         11.66         10.79         0.61 o                         
  -3   4  16          3.66          4.56         1.32 o                         
  -2   4  16         50.41         56.10         1.95 o                         
  -1   4  16         58.52         58.97         2.12 o                         
   0   4  16          8.24          8.66         0.95 o                         
   1   4  16         57.61         59.21         2.17 o                         
   2   4  16         50.60         56.61         0.76 o                         
   3   4  16          3.72          3.65         0.89 o                         
   4   4  16         11.86         11.17         0.78 o                         
  -3   5  16          3.30          6.46         0.79 o                         
  -2   5  16         34.40         31.74         1.62 o                         
  -1   5  16         42.25         38.52         1.61 o                         
   0   5  16         85.02         81.45         1.77 o                         
   1   5  16         42.16         39.82         0.87 o                         
   2   5  16         34.50         32.03         0.81 o                         
   3   5  16          3.54          5.79         1.31 o                         
  -3   6  16         47.22         47.49         0.81 o                         
  -2   6  16         15.20         14.60         0.58 o                         
  -1   6  16         21.80         19.82         0.68 o                         
   0   6  16         11.39         12.26         1.26 o                         
   1   6  16         22.44         21.08         0.44 o                         
   2   6  16         15.08         17.00         1.31 o                         
   3   6  16         47.01         47.98         1.80 o                         
  -2   7  16         15.51         14.53         0.47 o                         
  -1   7  16         16.99         16.28         0.72 o                         
   0   7  16         15.13         16.85         1.36 o                         
   1   7  16         16.88         16.41         0.78 o                         
   2   7  16         16.10         16.80         0.89 o                         
  -1   8  16         24.16         21.14         0.73 o                         
   0   8  16         33.03         27.96         0.68 o                         
   1   8  16         24.08         24.07         0.91 o                         
   1   0  17         37.21         36.48         1.15 o                         
   2   0  17         76.19         76.79         2.51 o                         
   3   0  17          0.00          0.51         0.44 o                         
   4   0  17         69.21         73.65         2.60 o                         
  -4   1  17         33.15         29.74         1.86 o                         
  -3   1  17         20.92         24.38         0.96 o                         
  -2   1  17         50.30         51.59         1.39 o                         
  -1   1  17          2.98          3.36         0.78 o                         
   0   1  17         31.28         32.04         1.24 o                         
   1   1  17          2.77          2.85         1.00 o                         
   2   1  17         50.58         51.06         2.43 o                         
   3   1  17         20.75         21.73         1.21 o                         
   4   1  17         33.36         30.72         1.12 o                         
  -4   2  17          4.16          1.94         0.75 o                         
  -3   2  17         54.09         58.24         1.99 o                         
  -2   2  17          6.05          6.76         0.55 o                         
  -1   2  17         24.79         24.27         1.22 o                         
   0   2  17         53.09         54.52         2.32 o                         
   1   2  17         25.06         27.58         0.33 o                         
   2   2  17          5.84          6.74         0.50 o                         
   3   2  17         53.36         57.06         1.42 o                         
   4   2  17          4.41          4.93         0.37 o                         
  -3   3  17          4.86          4.68         0.39 o                         
  -2   3  17         14.29         14.53         1.36 o                         
  -1   3  17         72.19         71.96         1.52 o                         
   0   3  17          4.83          6.23         0.74 o                         
   1   3  17         72.56         70.96         3.28 o                         
   2   3  17         13.65         15.02         0.63 o                         
   3   3  17          4.75          3.76         0.42 o                         
  -3   4  17         12.87         11.65         1.90 o                         
  -2   4  17          5.28          6.36         0.82 o                         
  -1   4  17         32.63         32.08         2.65 o                         
   0   4  17         12.13         12.45         0.44 o                         
   1   4  17         32.67         33.76         1.15 o                         
   2   4  17          5.34          5.96         0.87 o                         
   3   4  17         13.21         13.60         0.82 o                         
  -3   5  17          5.47          4.83         0.80 o                         
  -2   5  17         37.04         35.12         0.85 o                         
  -1   5  17         14.24         14.99         0.44 o                         
   0   5  17          0.31          1.99         0.88 o                         
   1   5  17         14.26         12.99         0.44 o                         
   2   5  17         37.55         37.78         0.83 o                         
   3   5  17          5.44          7.12         0.43 o                         
  -2   6  17         22.44         20.88         0.44 o                         
  -1   6  17          5.42          7.39         0.35 o                         
   0   6  17         12.19         10.45         0.50 o                         
   1   6  17          5.60          5.54         1.01 o                         
   2   6  17         22.47         22.26         0.70 o                         
  -1   7  17          8.00          8.66         1.23 o                         
   0   7  17         65.31         61.88         2.10 o                         
   1   7  17          8.07          9.31         1.51 o                         
   0   0  18         94.53         91.01         1.63 o                         
   1   0  18         67.34         69.09         1.33 o                         
   2   0  18          2.49          2.18         0.66 o                         
   3   0  18         76.40         76.41         3.48 o                         
  -3   1  18         10.51         11.19         0.63 o                         
  -2   1  18          2.56          3.41         1.19 o                         
  -1   1  18         27.71         26.88         0.78 o                         
   0   1  18          5.43          5.47         0.46 o                         
   1   1  18         27.85         26.80         0.99 o                         
   2   1  18          2.66          3.80         1.65 o                         
   3   1  18         10.72         11.03         1.10 o                         
  -3   2  18         21.44         21.47         0.70 o                         
  -2   2  18         64.70         67.27         1.83 o                         
  -1   2  18         14.79         15.77         1.36 o                         
   0   2  18          6.78          9.53         0.53 o                         
   1   2  18         14.25         13.29         0.73 o                         
   2   2  18         63.89         63.38         1.94 o                         
   3   2  18         21.37         19.54         1.04 o                         
  -3   3  18         11.78         10.00         0.44 o                         
  -2   3  18          1.04          3.62         1.45 o                         
  -1   3  18          0.25         -0.53         0.35 o                         
   0   3  18         81.53         81.29         1.74 o                         
   1   3  18          0.24          2.02         0.76 o                         
   2   3  18          1.17          0.33         0.60 o                         
   3   3  18         11.68         10.49         1.29 o                         
  -2   4  18         35.54         35.22         2.07 o                         
  -1   4  18         12.46         12.24         1.09 o                         
   0   4  18          7.03          7.98         0.86 o                         
   1   4  18         12.65         13.13         1.09 o                         
   2   4  18         36.08         36.65         0.44 o                         
  -2   5  18          3.52          2.16         1.21 o                         
  -1   5  18         10.35         10.48         0.44 o                         
   0   5  18         17.42         17.06         1.00 o                         
   1   5  18         10.52         12.36         1.81 o                         
   2   5  18          3.40          3.60         1.06 o                         
  -1   6  18          5.93          5.12         0.92 o                         
   0   6  18          4.64          5.19         0.31 o                         
   1   6  18          5.71          6.90         0.76 o                         
   1   0  19          2.41          3.06         0.54 o                         
   2   0  19         39.41         42.67         0.75 o                         
  -2   1  19          4.81          5.45         1.31 o                         
  -1   1  19         11.40         11.21         1.44 o                         
   0   1  19         30.10         27.97         0.89 o                         
   1   1  19         11.27          9.17         0.85 o                         
   2   1  19          4.60          6.12         0.68 o                         
  -2   2  19         23.84         24.31         1.43 o                         
  -1   2  19         46.57         46.19         1.17 o                         
   0   2  19          0.28          1.31         0.52 o                         
   1   2  19         46.58         49.02         1.36 o                         
   2   2  19         23.67         24.46         1.67 o                         
  -2   3  19          4.43          5.16         1.83 o                         
  -1   3  19         20.11         19.99         0.93 o                         
   0   3  19          0.17          0.27         0.61 o                         
   1   3  19         20.55         20.98         1.25 o                         
   2   3  19          4.38          4.24         0.41 o                         
  -1   4  19          9.39         10.92         0.37 o                         
   0   4  19          3.82          3.84         0.85 o                         
   1   4  19          9.39         11.26         1.08 o                         
   0   0  20          0.34         -1.51         1.00 o                         
   1   0  20         12.92         12.89         1.21 o                         
  -1   1  20         18.43         18.04         0.70 o                         
   0   1  20         11.78          9.81         0.99 o                         
   1   1  20         18.24         18.48         0.89 o                         
   0   2  20          1.14          1.99         0.65 o                         
                                                                                
